# Supplementary material for: A studyforrest extension, retinotopic mapping and localization of higher visual areas
Source: Sci Data. 2016 Oct 25;3:160093. doi: 10.1038/sdata.2016.93 (PMC5079119; doi:10.1038/sdata.2016.93)
Supplement: Supplementary file 1 [file sdata201693-isa1.zip]

Archive with 4 entries (4 files):
- i_Investigation.txt
- s_study_Hanke.txt
- a_mri_Hanke.txt
- a_physio_Hanke.txt
