# Supplementary material for: A studyforrest extension, retinotopic mapping and localization of higher visual areas
Source: Sci Data. 2016 Oct 25;3:160093. doi: 10.1038/sdata.2016.93 (PMC5079119; doi:10.1038/sdata.2016.93)
Supplement: Supplementary file 1 [file sdata201693-isa1.zip › i_Investigation.txt]

# Investigation File generated for Scientific Data with Investigation File Authoring Tool version 0.1.0 on 26/09/2016 - This metadata file is CC0
ONTOLOGY SOURCE REFERENCE
Term Source Name	NCBITAXON	UBERON	PATO	UO	http://www.cognitiveatlas.org/task/id/	http://www.cognitiveatlas.org/task/	http://www.cognitiveatlas.org/term/id/	OBI	XCO	ERO	CMO	GO
Term Source File	http://data.bioontology.org/ontologies/NCBITAXON	http://data.bioontology.org/ontologies/UBERON	http://data.bioontology.org/ontologies/PATO	http://data.bioontology.org/ontologies/UO	http://data.bioontology.org/ontologies/OBI	http://data.bioontology.org/ontologies/XCO	http://data.bioontology.org/ontologies/ERO	http://data.bioontology.org/ontologies/OBI	http://data.bioontology.org/ontologies/XCO	http://data.bioontology.org/ontologies/ERO	http://data.bioontology.org/ontologies/CMO	http://data.bioontology.org/ontologies/GO
Term Source Version	2015AB	releases/2014-06-15	unknown	unknown	2014-08-18	4.15	2013-08-02	2014-08-18	4.15	2013-08-02	2.37	releases/2014-08-30
Term Source Description	National Center for Biotechnology Information (NCBI) Organismal Classification	Uber Anatomy Ontology	Phenotypic Quality Ontology	Units of Measurement Ontology	Ontology for Biomedical Investigations	Experimental Conditions Ontology	Eagle-I Research Resource Ontology	Ontology for Biomedical Investigations	Experimental Conditions Ontology	Eagle-I Research Resource Ontology	Clinical Measurement Ontology	Gene Ontology
INVESTIGATION
Investigation Identifier
Investigation Title
Investigation Description
Investigation Submission Date
Investigation Public Release Date
INVESTIGATION PUBLICATIONS
Investigation PubMed ID
Investigation Publication DOI
Investigation Publication Author List
Investigation Publication Title
Investigation Publication Status
Investigation Publication Status Term Accession Number
Investigation Publication Status Term Source REF
INVESTIGATION CONTACTS
Investigation Person Last Name
Investigation Person Mid Initials
Investigation Person First Name
Investigation Person Address
Investigation Person Phone
Investigation Person Fax
Investigation Person Email
Investigation Person Affiliation
Investigation Person Roles
Investigation Person Roles Term Accession Number
Investigation Person Roles Term Source REF
STUDY
Study Identifier	10.1038/sdata.2016.93
Study Title	A studyforrest extension, retinotopic mapping and localization of higher visual areas
Study Submission Date	07/04/2016
Study Public Release Date	25/10/2016
Study Description	http://www.nature.com/articles/sdata201693#abstract
Study File Name	s_study_Hanke.txt
Comment[Subject Keywords]	///;//;///
Comment[Manuscript Licence]	CC BY-4.0
Comment[Experimental Metadata Licence]	CC0
Comment[Supplementary Information File Name]	
Comment[Supplementary Information File Type]	x-zip-compressed
Comment[Supplementary Information File URL]	http://www.nature.com/articles/sdata201693#supplementary-information
Comment[Data Repository]	OpenfMRI
Comment[Data Record Accession]	ds000113d
Comment[Data Record URI]	https://openfmri.org/dataset/ds000113d
STUDY DESIGN DESCRIPTORS
Study Design Type	stimulus or stress design
Study Design Type Term Accession Number	OBI:0001396
Study Design Type Term Source REF	OBI
STUDY PUBLICATIONS
Study PubMed ID
Study Publication DOI
Study Publication Author List
Study Publication Title
Study Publication Status
Study Publication Status Term Accession Number
Study Publication Status Term Source REF
STUDY FACTORS
Study Factor Name	task
Study Factor Type	visual stimulus
Study Factor Type Term Accession Number	XCO:0000049
Study Factor Type Term Source REF	XCO
STUDY ASSAYS
Study Assay Measurement Type	nuclear magnetic resonance assay	oxygen saturation
Study Assay Measurement Type Term Accession Number	OBI:0000182	CMO:0001324
Study Assay Measurement Type Term Source REF	ERO	CMO
Study Assay Technology Type	MRI Scanner	pulse oximetry
Study Assay Technology Type Term Accession Number	ERO:MRI_Scanner	ERO:0001784
Study Assay Technology Type Term Source REF	ERO	ERO
Study Assay Technology Platform	""	""
Study Assay File Name	a_mri_Hanke.txt	a_physio_Hanke.txt
STUDY PROTOCOLS
Study Protocol Name	Participant recruitment	Magnetic Resonance Imaging	Subjective measurements of visual function	Physiological recordings
Study Protocol Type	selection	nuclear magnetic resonance assay	visual perception	pulse oximetry
Study Protocol Type Term Accession Number	OBI:0001928	OBI:0000182	GO:0007601	ERO:0001784
Study Protocol Type Term Source REF	OBI	ERO	GO	ERO
Study Protocol Description				
Study Protocol URI	""	""	""	""
Study Protocol Version				
Study Protocol Parameters Name	""	4d spacing; resolution; modality; instrument name; repetition time; instrument software version; coil type; instrument manufacturer; echo time; magnetic field strength; flip angle; sequence; parallel acquisition technique	""	recording label; modality; sampling frequency; content description
Study Protocol Parameters Name Term Accession Number	""	""	""	""
Study Protocol Parameters Name Term Source REF	""	""	""	""
Study Protocol Components Name	""	""	""	""
Study Protocol Components Type	""	""	""	""
Study Protocol Components Type Term Accession Number	""	""	""	""
Study Protocol Components Type Term Source REF	""	""	""	""
STUDY CONTACTS
Study Person Last Name	Sengupta	Kaule	Guntupalli	Hoffmann	Häusler	Stadler	Hanke
Study Person First Name	Ayan	Falko R.	J. Swaroop	Michael B.	Christian	Jörg	Michael
Study Person Mid Initials							
Study Person Email	""	""	""	""	""	""	michael.hanke@gmail.com
Study Person Phone							
Study Person Fax							
Study Person Address							
Study Person Affiliation	Experimental Psychology Lab, Institute of Psychology, Otto-von-Guericke University, Magdeburg D-39016, Germany	Psychoinformatics Lab, Institute of Psychology, Otto-von-Guericke University, Magdeburg D-39016, Germany	Center for Cognitive Neuroscience, Department of Psychological and Brain Sciences, Dartmouth College, Hanover, New Hampshire 03755, USA	Visual Processing Laboratory, Department of Ophthalmology, Otto-von-Guericke University, Magdeburg D-39120, Germany	Psychoinformatics Lab, Institute of Psychology, Otto-von-Guericke University, Magdeburg D-39016, Germany	Leibniz Institute for Neurobiology, Magdeburg D-39118, Germany	Psychoinformatics Lab, Institute of Psychology, Otto-von-Guericke University, Magdeburg D-39016, Germany
Study Person Roles							
Study Person Roles Term Accession Number							
Study Person Roles Term Source REF							
Comment[Study Person ORCID]							0000-0001-6398-6370
Comment[Funder]							
Comment[FundRef ID]							
Comment[Funder Term Source REF]							
Comment[Grant Identifier]							
