# Supplementary material for: A studyforrest extension, retinotopic mapping and localization of higher visual areas
Source: Sci Data. 2016 Oct 25;3:160093. doi: 10.1038/sdata.2016.93 (PMC5079119; doi:10.1038/sdata.2016.93)
Supplement: Supplementary file 1 [file sdata201693-isa1.zip › s_study_Hanke.txt]

Source Name	Characteristics[organism]	Term Source REF	Term Accession Number	Characteristics[organism part]	Term Source REF	Term Accession Number	Characteristics[sex]	Term Source REF	Term Accession Number	Characteristics[age at scan]	Unit	Term Source REF	Term Accession Number	Characteristics[handedness]	Term Source REF	Term Accession Number	Protocol REF	Protocol REF	Comment[hearing_problems_current]	Comment[hearing_problems_past]	Comment[vision_problems_current]	Comment[vision_problems_past]	Comment[forrest_seen]	Comment[forrest_seen_dist]	Comment[forrest_seen_count]	Comment[forrest_seen_languages]	Comment[forrest_ad_known]	Comment[forrest_av_rating]	Comment[forrest_av_storydepth]	Comment[forrest_av_fatigue]	Comment[forrest_av_feeling]	Comment[forrest_av_artist_count]	Sample Name
1	Homo sapiens	NCBITAXON	NCBITaxon:9606	brain	UBERON	UBERON:0000955	male	PATO	PATO:0000384	30-35	year	UO	UO:0000036	right	PATO	PATO:0002203	Participant recruitment	Subjective measurements of visual function	n	n	n	n	y	12	6	german;english	y	2	3	2	2	18	1
2	Homo sapiens	NCBITAXON	NCBITaxon:9606	brain	UBERON	UBERON:0000955	male	PATO	PATO:0000384	35-40	year	UO	UO:0000036	right	PATO	PATO:0002203	Participant recruitment	Subjective measurements of visual function	n	n	n	n	y	0	20	german;english	y	4	3	2	4	30	2
3	Homo sapiens	NCBITAXON	NCBITaxon:9606	brain	UBERON	UBERON:0000955	female	PATO	PATO:0000383	20-25	year	UO	UO:0000036	right	PATO	PATO:0002203	Participant recruitment	Subjective measurements of visual function	n	n	n	n	n	n/a	n/a	n/a	y	4	4	1	4	8	3
4	Homo sapiens	NCBITAXON	NCBITaxon:9606	brain	UBERON	UBERON:0000955	female	PATO	PATO:0000383	20-25	year	UO	UO:0000036	right	PATO	PATO:0002203	Participant recruitment	Subjective measurements of visual function	n	n	n	n	y	1	1	german	y	4	4	2	4	10	4
5	Homo sapiens	NCBITAXON	NCBITaxon:9606	brain	UBERON	UBERON:0000955	male	PATO	PATO:0000384	30-35	year	UO	UO:0000036	right	PATO	PATO:0002203	Participant recruitment	Subjective measurements of visual function	n	n	n	n	y	120	1	german	y	4	4	1	4	12	5
6	Homo sapiens	NCBITAXON	NCBITaxon:9606	brain	UBERON	UBERON:0000955	male	PATO	PATO:0000384	20-25	year	UO	UO:0000036	right	PATO	PATO:0002203	Participant recruitment	Subjective measurements of visual function	n	y	n	n	y	1	30	german;english	y	4	4	2	4	40	6
9	Homo sapiens	NCBITAXON	NCBITaxon:9606	brain	UBERON	UBERON:0000955	male	PATO	PATO:0000384	35-40	year	UO	UO:0000036	right	PATO	PATO:0002203	Participant recruitment	Subjective measurements of visual function	n	n	n	n	y	240	1	german	y	4	4	1	4	20	9
10	Homo sapiens	NCBITAXON	NCBITaxon:9606	brain	UBERON	UBERON:0000955	female	PATO	PATO:0000383	20-25	year	UO	UO:0000036	right	PATO	PATO:0002203	Participant recruitment	Subjective measurements of visual function	n	n	n	n	y	36	1	german	y	4	4	1	4	9	10
14	Homo sapiens	NCBITAXON	NCBITaxon:9606	brain	UBERON	UBERON:0000955	female	PATO	PATO:0000383	30-35	year	UO	UO:0000036	right	PATO	PATO:0002203	Participant recruitment	Subjective measurements of visual function	n	n	n	n	y	108	1	german	y	4	4	2	4	6	14
15	Homo sapiens	NCBITAXON	NCBITaxon:9606	brain	UBERON	UBERON:0000955	male	PATO	PATO:0000384	25-30	year	UO	UO:0000036	right	PATO	PATO:0002203	Participant recruitment	Subjective measurements of visual function	n	n	n	y	y	60	1	german	y	3	3	2	4	15	15
16	Homo sapiens	NCBITAXON	NCBITaxon:9606	brain	UBERON	UBERON:0000955	male	PATO	PATO:0000384	35-40	year	UO	UO:0000036	right	PATO	PATO:0002203	Participant recruitment	Subjective measurements of visual function	n	n	n	n	y	n/a	1	german	y	4	4	2	3	10	16
17	Homo sapiens	NCBITAXON	NCBITaxon:9606	brain	UBERON	UBERON:0000955	male	PATO	PATO:0000384	30-35	year	UO	UO:0000036	right	PATO	PATO:0002203	Participant recruitment	Subjective measurements of visual function	n	n	n	n	y	12	5	german	y	3	3	1	4	10	17
18	Homo sapiens	NCBITAXON	NCBITaxon:9606	brain	UBERON	UBERON:0000955	male	PATO	PATO:0000384	30-35	year	UO	UO:0000036	right	PATO	PATO:0002203	Participant recruitment	Subjective measurements of visual function	n	n	n	n	y	156	2	german	y	4	4	2	4	7	18
19	Homo sapiens	NCBITAXON	NCBITaxon:9606	brain	UBERON	UBERON:0000955	female	PATO	PATO:0000383	20-25	year	UO	UO:0000036	right	PATO	PATO:0002203	Participant recruitment	Subjective measurements of visual function	n	n	n	n	y	24	2	german	y	4	4	2	4	10	19
20	Homo sapiens	NCBITAXON	NCBITaxon:9606	brain	UBERON	UBERON:0000955	female	PATO	PATO:0000383	30-35	year	UO	UO:0000036	right	PATO	PATO:0002203	Participant recruitment	Subjective measurements of visual function	n	y	n	n	y	12	2	german	y	4	4	1	3	32	20
