# Supplementary material for: A studyforrest extension, retinotopic mapping and localization of higher visual areas
Source: Sci Data. 2016 Oct 25;3:160093. doi: 10.1038/sdata.2016.93 (PMC5079119; doi:10.1038/sdata.2016.93)
Supplement: Supplementary file 1 [file sdata201693-isa1.zip › a_mri_Hanke.txt]

Sample Name	Protocol REF	Parameter Value[4d spacing]	Unit	Term Source REF	Term Accession Number	Parameter Value[resolution]	Unit	Term Source REF	Term Accession Number	Parameter Value[modality]	Parameter Value[instrument name]	Parameter Value[repetition time]	Unit	Term Source REF	Term Accession Number	Parameter Value[instrument software version]	Parameter Value[coil type]	Parameter Value[instrument manufacturer]	Parameter Value[echo time]	Unit	Term Source REF	Term Accession Number	Parameter Value[magnetic field strength]	Unit	Term Source REF	Term Accession Number	Parameter Value[flip angle]	Unit	Term Source REF	Term Accession Number	Parameter Value[sequence]	Parameter Value[parallel acquisition technique]	Assay Name	Raw Data File	Comment[Data Repository]	Comment[Data Record Accession]	Comment[Data Record URI]	Protocol REF	Parameter Value[resolution]	Unit	Term Source REF	Term Accession Number	Parameter Value[modality]	Derived Data File	Comment[Data Repository]	Comment[Data Record Accession]	Comment[Data Record URI]	Factor Value[task]	Term Source REF
1	Magnetic Resonance Imaging	2.000000715	second	UO	UO:0000010	3.0x3.0x3.3000023365	millimeter	UO	UO:0000016	bold	Achieva dStream	2.00000061	second	UO	UO:0000010	5.1.7.0	MULTI COIL	Philips Medical Systems	0.030001	second	UO	UO:0000010	3	tesla	UO	UO:0000228	90	degree	UO	UO:0000185	Fast Field Echo	SENSE	sub-01_ses-localizer_task-movielocalizer_run-1	/sub-01/ses-localizer/func/sub-01_ses-localizer_task-movielocalizer_run-1_bold.nii.gz	OpenfMRI	ds000113d	https://openfmri.org/dataset/ds000113d	Magnetic Resonance Imaging	3.0x3.0x3.3000023365	millimeter	UO	UO:0000016	defacemask	/sub-01/ses-localizer/func/sub-01_ses-localizer_task-movielocalizer_run-1_defacemask.nii.gz	OpenfMRI	ds000113d	https://openfmri.org/dataset/ds000113d	movielocalizer	http://www.cognitiveatlas.org/task/id/
1	Magnetic Resonance Imaging	2.000000715	second	UO	UO:0000010	3.0x3.0x3.3000023365	millimeter	UO	UO:0000016	bold	Achieva dStream	2.00000061	second	UO	UO:0000010	5.1.7.0	MULTI COIL	Philips Medical Systems	0.030001	second	UO	UO:0000010	3	tesla	UO	UO:0000228	90	degree	UO	UO:0000185	Fast Field Echo	SENSE	sub-01_ses-localizer_task-objectcategories_run-1	/sub-01/ses-localizer/func/sub-01_ses-localizer_task-objectcategories_run-1_bold.nii.gz	OpenfMRI	ds000113d	https://openfmri.org/dataset/ds000113d	Magnetic Resonance Imaging	3.0x3.0x3.3000023365	millimeter	UO	UO:0000016	defacemask	/sub-01/ses-localizer/func/sub-01_ses-localizer_task-objectcategories_run-1_defacemask.nii.gz	OpenfMRI	ds000113d	https://openfmri.org/dataset/ds000113d	objectcategories	http://www.cognitiveatlas.org/task/
1	Magnetic Resonance Imaging	2.000000715	second	UO	UO:0000010	3.0x3.0x3.3000023365	millimeter	UO	UO:0000016	bold	Achieva dStream	2.00000061	second	UO	UO:0000010	5.1.7.0	MULTI COIL	Philips Medical Systems	0.030001	second	UO	UO:0000010	3	tesla	UO	UO:0000228	90	degree	UO	UO:0000185	Fast Field Echo	SENSE	sub-01_ses-localizer_task-objectcategories_run-2	/sub-01/ses-localizer/func/sub-01_ses-localizer_task-objectcategories_run-2_bold.nii.gz	OpenfMRI	ds000113d	https://openfmri.org/dataset/ds000113d	Magnetic Resonance Imaging	3.0x3.0x3.3000023365	millimeter	UO	UO:0000016	defacemask	/sub-01/ses-localizer/func/sub-01_ses-localizer_task-objectcategories_run-2_defacemask.nii.gz	OpenfMRI	ds000113d	https://openfmri.org/dataset/ds000113d	objectcategories	http://www.cognitiveatlas.org/task/
1	Magnetic Resonance Imaging	2.000000715	second	UO	UO:0000010	3.0x3.0x3.3000023365	millimeter	UO	UO:0000016	bold	Achieva dStream	2.00000061	second	UO	UO:0000010	5.1.7.0	MULTI COIL	Philips Medical Systems	0.030001	second	UO	UO:0000010	3	tesla	UO	UO:0000228	90	degree	UO	UO:0000185	Fast Field Echo	SENSE	sub-01_ses-localizer_task-objectcategories_run-3	/sub-01/ses-localizer/func/sub-01_ses-localizer_task-objectcategories_run-3_bold.nii.gz	OpenfMRI	ds000113d	https://openfmri.org/dataset/ds000113d	Magnetic Resonance Imaging	3.0x3.0x3.3000023365	millimeter	UO	UO:0000016	defacemask	/sub-01/ses-localizer/func/sub-01_ses-localizer_task-objectcategories_run-3_defacemask.nii.gz	OpenfMRI	ds000113d	https://openfmri.org/dataset/ds000113d	objectcategories	http://www.cognitiveatlas.org/task/
1	Magnetic Resonance Imaging	2.000000715	second	UO	UO:0000010	3.0x3.0x3.3000023365	millimeter	UO	UO:0000016	bold	Achieva dStream	2.00000061	second	UO	UO:0000010	5.1.7.0	MULTI COIL	Philips Medical Systems	0.030001	second	UO	UO:0000010	3	tesla	UO	UO:0000228	90	degree	UO	UO:0000185	Fast Field Echo	SENSE	sub-01_ses-localizer_task-objectcategories_run-4	/sub-01/ses-localizer/func/sub-01_ses-localizer_task-objectcategories_run-4_bold.nii.gz	OpenfMRI	ds000113d	https://openfmri.org/dataset/ds000113d	Magnetic Resonance Imaging	3.0x3.0x3.3000023365	millimeter	UO	UO:0000016	defacemask	/sub-01/ses-localizer/func/sub-01_ses-localizer_task-objectcategories_run-4_defacemask.nii.gz	OpenfMRI	ds000113d	https://openfmri.org/dataset/ds000113d	objectcategories	http://www.cognitiveatlas.org/task/
1	Magnetic Resonance Imaging	2.000000715	second	UO	UO:0000010	3.0x3.0x3.3000023365	millimeter	UO	UO:0000016	bold	Achieva dStream	2.00000061	second	UO	UO:0000010	5.1.7.0	MULTI COIL	Philips Medical Systems	0.030001	second	UO	UO:0000010	3	tesla	UO	UO:0000228	90	degree	UO	UO:0000185	Fast Field Echo	SENSE	sub-01_ses-localizer_task-retmapccw_run-1	/sub-01/ses-localizer/func/sub-01_ses-localizer_task-retmapccw_run-1_bold.nii.gz	OpenfMRI	ds000113d	https://openfmri.org/dataset/ds000113d	Magnetic Resonance Imaging	3.0x3.0x3.3000023365	millimeter	UO	UO:0000016	defacemask	/sub-01/ses-localizer/func/sub-01_ses-localizer_task-retmapccw_run-1_defacemask.nii.gz	OpenfMRI	ds000113d	https://openfmri.org/dataset/ds000113d	retmapccw	http://www.cognitiveatlas.org/term/id/
1	Magnetic Resonance Imaging	2.000000715	second	UO	UO:0000010	3.0x3.0x3.3000023365	millimeter	UO	UO:0000016	bold	Achieva dStream	2.00000061	second	UO	UO:0000010	5.1.7.0	MULTI COIL	Philips Medical Systems	0.030001	second	UO	UO:0000010	3	tesla	UO	UO:0000228	90	degree	UO	UO:0000185	Fast Field Echo	SENSE	sub-01_ses-localizer_task-retmapclw_run-1	/sub-01/ses-localizer/func/sub-01_ses-localizer_task-retmapclw_run-1_bold.nii.gz	OpenfMRI	ds000113d	https://openfmri.org/dataset/ds000113d	Magnetic Resonance Imaging	3.0x3.0x3.3000023365	millimeter	UO	UO:0000016	defacemask	/sub-01/ses-localizer/func/sub-01_ses-localizer_task-retmapclw_run-1_defacemask.nii.gz	OpenfMRI	ds000113d	https://openfmri.org/dataset/ds000113d	retmapclw	http://www.cognitiveatlas.org/term/id/
1	Magnetic Resonance Imaging	2.000000715	second	UO	UO:0000010	3.0x3.0x3.3000023365	millimeter	UO	UO:0000016	bold	Achieva dStream	2.00000061	second	UO	UO:0000010	5.1.7.0	MULTI COIL	Philips Medical Systems	0.030001	second	UO	UO:0000010	3	tesla	UO	UO:0000228	90	degree	UO	UO:0000185	Fast Field Echo	SENSE	sub-01_ses-localizer_task-retmapcon_run-1	/sub-01/ses-localizer/func/sub-01_ses-localizer_task-retmapcon_run-1_bold.nii.gz	OpenfMRI	ds000113d	https://openfmri.org/dataset/ds000113d	Magnetic Resonance Imaging	3.0x3.0x3.3000023365	millimeter	UO	UO:0000016	defacemask	/sub-01/ses-localizer/func/sub-01_ses-localizer_task-retmapcon_run-1_defacemask.nii.gz	OpenfMRI	ds000113d	https://openfmri.org/dataset/ds000113d	retmapcon	http://www.cognitiveatlas.org/term/id/
1	Magnetic Resonance Imaging	2.000000715	second	UO	UO:0000010	3.0x3.0x3.3000023365	millimeter	UO	UO:0000016	bold	Achieva dStream	2.00000061	second	UO	UO:0000010	5.1.7.0	MULTI COIL	Philips Medical Systems	0.030001	second	UO	UO:0000010	3	tesla	UO	UO:0000228	90	degree	UO	UO:0000185	Fast Field Echo	SENSE	sub-01_ses-localizer_task-retmapexp_run-1	/sub-01/ses-localizer/func/sub-01_ses-localizer_task-retmapexp_run-1_bold.nii.gz	OpenfMRI	ds000113d	https://openfmri.org/dataset/ds000113d	Magnetic Resonance Imaging	3.0x3.0x3.3000023365	millimeter	UO	UO:0000016	defacemask	/sub-01/ses-localizer/func/sub-01_ses-localizer_task-retmapexp_run-1_defacemask.nii.gz	OpenfMRI	ds000113d	https://openfmri.org/dataset/ds000113d	retmapexp	http://www.cognitiveatlas.org/term/id/
2	Magnetic Resonance Imaging	2.000000715	second	UO	UO:0000010	3.0x3.0x3.30000019073	millimeter	UO	UO:0000016	bold	Achieva dStream	2.00000061	second	UO	UO:0000010	5.1.7.0	MULTI COIL	Philips Medical Systems	0.030001	second	UO	UO:0000010	3	tesla	UO	UO:0000228	90	degree	UO	UO:0000185	Fast Field Echo	SENSE	sub-02_ses-localizer_task-movielocalizer_run-1	/sub-02/ses-localizer/func/sub-02_ses-localizer_task-movielocalizer_run-1_bold.nii.gz	OpenfMRI	ds000113d	https://openfmri.org/dataset/ds000113d	Magnetic Resonance Imaging	3.0x3.0x3.30000019073	millimeter	UO	UO:0000016	defacemask	/sub-02/ses-localizer/func/sub-02_ses-localizer_task-movielocalizer_run-1_defacemask.nii.gz	OpenfMRI	ds000113d	https://openfmri.org/dataset/ds000113d	movielocalizer	http://www.cognitiveatlas.org/task/id/
2	Magnetic Resonance Imaging	2.000000715	second	UO	UO:0000010	3.0x3.0x3.30000019073	millimeter	UO	UO:0000016	bold	Achieva dStream	2.00000061	second	UO	UO:0000010	5.1.7.0	MULTI COIL	Philips Medical Systems	0.030001	second	UO	UO:0000010	3	tesla	UO	UO:0000228	90	degree	UO	UO:0000185	Fast Field Echo	SENSE	sub-02_ses-localizer_task-objectcategories_run-1	/sub-02/ses-localizer/func/sub-02_ses-localizer_task-objectcategories_run-1_bold.nii.gz	OpenfMRI	ds000113d	https://openfmri.org/dataset/ds000113d	Magnetic Resonance Imaging	3.0x3.0x3.30000019073	millimeter	UO	UO:0000016	defacemask	/sub-02/ses-localizer/func/sub-02_ses-localizer_task-objectcategories_run-1_defacemask.nii.gz	OpenfMRI	ds000113d	https://openfmri.org/dataset/ds000113d	objectcategories	http://www.cognitiveatlas.org/task/
2	Magnetic Resonance Imaging	2.000000715	second	UO	UO:0000010	3.0x3.0x3.30000019073	millimeter	UO	UO:0000016	bold	Achieva dStream	2.00000061	second	UO	UO:0000010	5.1.7.0	MULTI COIL	Philips Medical Systems	0.030001	second	UO	UO:0000010	3	tesla	UO	UO:0000228	90	degree	UO	UO:0000185	Fast Field Echo	SENSE	sub-02_ses-localizer_task-objectcategories_run-2	/sub-02/ses-localizer/func/sub-02_ses-localizer_task-objectcategories_run-2_bold.nii.gz	OpenfMRI	ds000113d	https://openfmri.org/dataset/ds000113d	Magnetic Resonance Imaging	3.0x3.0x3.30000019073	millimeter	UO	UO:0000016	defacemask	/sub-02/ses-localizer/func/sub-02_ses-localizer_task-objectcategories_run-2_defacemask.nii.gz	OpenfMRI	ds000113d	https://openfmri.org/dataset/ds000113d	objectcategories	http://www.cognitiveatlas.org/task/
2	Magnetic Resonance Imaging	2.000000715	second	UO	UO:0000010	3.0x3.0x3.30000019073	millimeter	UO	UO:0000016	bold	Achieva dStream	2.00000061	second	UO	UO:0000010	5.1.7.0	MULTI COIL	Philips Medical Systems	0.030001	second	UO	UO:0000010	3	tesla	UO	UO:0000228	90	degree	UO	UO:0000185	Fast Field Echo	SENSE	sub-02_ses-localizer_task-objectcategories_run-3	/sub-02/ses-localizer/func/sub-02_ses-localizer_task-objectcategories_run-3_bold.nii.gz	OpenfMRI	ds000113d	https://openfmri.org/dataset/ds000113d	Magnetic Resonance Imaging	3.0x3.0x3.30000019073	millimeter	UO	UO:0000016	defacemask	/sub-02/ses-localizer/func/sub-02_ses-localizer_task-objectcategories_run-3_defacemask.nii.gz	OpenfMRI	ds000113d	https://openfmri.org/dataset/ds000113d	objectcategories	http://www.cognitiveatlas.org/task/
2	Magnetic Resonance Imaging	2.000000715	second	UO	UO:0000010	3.0x3.0x3.30000019073	millimeter	UO	UO:0000016	bold	Achieva dStream	2.00000061	second	UO	UO:0000010	5.1.7.0	MULTI COIL	Philips Medical Systems	0.030001	second	UO	UO:0000010	3	tesla	UO	UO:0000228	90	degree	UO	UO:0000185	Fast Field Echo	SENSE	sub-02_ses-localizer_task-objectcategories_run-4	/sub-02/ses-localizer/func/sub-02_ses-localizer_task-objectcategories_run-4_bold.nii.gz	OpenfMRI	ds000113d	https://openfmri.org/dataset/ds000113d	Magnetic Resonance Imaging	3.0x3.0x3.30000019073	millimeter	UO	UO:0000016	defacemask	/sub-02/ses-localizer/func/sub-02_ses-localizer_task-objectcategories_run-4_defacemask.nii.gz	OpenfMRI	ds000113d	https://openfmri.org/dataset/ds000113d	objectcategories	http://www.cognitiveatlas.org/task/
2	Magnetic Resonance Imaging	2.000000715	second	UO	UO:0000010	3.0x3.0x3.30000019073	millimeter	UO	UO:0000016	bold	Achieva dStream	2.00000061	second	UO	UO:0000010	5.1.7.0	MULTI COIL	Philips Medical Systems	0.030001	second	UO	UO:0000010	3	tesla	UO	UO:0000228	90	degree	UO	UO:0000185	Fast Field Echo	SENSE	sub-02_ses-localizer_task-retmapccw_run-1	/sub-02/ses-localizer/func/sub-02_ses-localizer_task-retmapccw_run-1_bold.nii.gz	OpenfMRI	ds000113d	https://openfmri.org/dataset/ds000113d	Magnetic Resonance Imaging	3.0x3.0x3.30000019073	millimeter	UO	UO:0000016	defacemask	/sub-02/ses-localizer/func/sub-02_ses-localizer_task-retmapccw_run-1_defacemask.nii.gz	OpenfMRI	ds000113d	https://openfmri.org/dataset/ds000113d	retmapccw	http://www.cognitiveatlas.org/term/id/
2	Magnetic Resonance Imaging	2.000000715	second	UO	UO:0000010	3.0x3.0x3.30000019073	millimeter	UO	UO:0000016	bold	Achieva dStream	2.00000061	second	UO	UO:0000010	5.1.7.0	MULTI COIL	Philips Medical Systems	0.030001	second	UO	UO:0000010	3	tesla	UO	UO:0000228	90	degree	UO	UO:0000185	Fast Field Echo	SENSE	sub-02_ses-localizer_task-retmapccw_run-2	/sub-02/ses-localizer/func/sub-02_ses-localizer_task-retmapccw_run-2_bold.nii.gz	OpenfMRI	ds000113d	https://openfmri.org/dataset/ds000113d	Magnetic Resonance Imaging	3.0x3.0x3.30000019073	millimeter	UO	UO:0000016	defacemask	/sub-02/ses-localizer/func/sub-02_ses-localizer_task-retmapccw_run-2_defacemask.nii.gz	OpenfMRI	ds000113d	https://openfmri.org/dataset/ds000113d	retmapccw	http://www.cognitiveatlas.org/term/id/
2	Magnetic Resonance Imaging	2.000000715	second	UO	UO:0000010	3.0x3.0x3.30000019073	millimeter	UO	UO:0000016	bold	Achieva dStream	2.00000061	second	UO	UO:0000010	5.1.7.0	MULTI COIL	Philips Medical Systems	0.030001	second	UO	UO:0000010	3	tesla	UO	UO:0000228	90	degree	UO	UO:0000185	Fast Field Echo	SENSE	sub-02_ses-localizer_task-retmapclw_run-1	/sub-02/ses-localizer/func/sub-02_ses-localizer_task-retmapclw_run-1_bold.nii.gz	OpenfMRI	ds000113d	https://openfmri.org/dataset/ds000113d	Magnetic Resonance Imaging	3.0x3.0x3.30000019073	millimeter	UO	UO:0000016	defacemask	/sub-02/ses-localizer/func/sub-02_ses-localizer_task-retmapclw_run-1_defacemask.nii.gz	OpenfMRI	ds000113d	https://openfmri.org/dataset/ds000113d	retmapclw	http://www.cognitiveatlas.org/term/id/
2	Magnetic Resonance Imaging	2.000000715	second	UO	UO:0000010	3.0x3.0x3.30000019073	millimeter	UO	UO:0000016	bold	Achieva dStream	2.00000061	second	UO	UO:0000010	5.1.7.0	MULTI COIL	Philips Medical Systems	0.030001	second	UO	UO:0000010	3	tesla	UO	UO:0000228	90	degree	UO	UO:0000185	Fast Field Echo	SENSE	sub-02_ses-localizer_task-retmapclw_run-2	/sub-02/ses-localizer/func/sub-02_ses-localizer_task-retmapclw_run-2_bold.nii.gz	OpenfMRI	ds000113d	https://openfmri.org/dataset/ds000113d	Magnetic Resonance Imaging	3.0x3.0x3.30000019073	millimeter	UO	UO:0000016	defacemask	/sub-02/ses-localizer/func/sub-02_ses-localizer_task-retmapclw_run-2_defacemask.nii.gz	OpenfMRI	ds000113d	https://openfmri.org/dataset/ds000113d	retmapclw	http://www.cognitiveatlas.org/term/id/
2	Magnetic Resonance Imaging	2.000000715	second	UO	UO:0000010	3.0x3.0x3.30000019073	millimeter	UO	UO:0000016	bold	Achieva dStream	2.00000061	second	UO	UO:0000010	5.1.7.0	MULTI COIL	Philips Medical Systems	0.030001	second	UO	UO:0000010	3	tesla	UO	UO:0000228	90	degree	UO	UO:0000185	Fast Field Echo	SENSE	sub-02_ses-localizer_task-retmapcon_run-1	/sub-02/ses-localizer/func/sub-02_ses-localizer_task-retmapcon_run-1_bold.nii.gz	OpenfMRI	ds000113d	https://openfmri.org/dataset/ds000113d	Magnetic Resonance Imaging	3.0x3.0x3.30000019073	millimeter	UO	UO:0000016	defacemask	/sub-02/ses-localizer/func/sub-02_ses-localizer_task-retmapcon_run-1_defacemask.nii.gz	OpenfMRI	ds000113d	https://openfmri.org/dataset/ds000113d	retmapcon	http://www.cognitiveatlas.org/term/id/
2	Magnetic Resonance Imaging	2.000000715	second	UO	UO:0000010	3.0x3.0x3.30000019073	millimeter	UO	UO:0000016	bold	Achieva dStream	2.00000061	second	UO	UO:0000010	5.1.7.0	MULTI COIL	Philips Medical Systems	0.030001	second	UO	UO:0000010	3	tesla	UO	UO:0000228	90	degree	UO	UO:0000185	Fast Field Echo	SENSE	sub-02_ses-localizer_task-retmapcon_run-2	/sub-02/ses-localizer/func/sub-02_ses-localizer_task-retmapcon_run-2_bold.nii.gz	OpenfMRI	ds000113d	https://openfmri.org/dataset/ds000113d	Magnetic Resonance Imaging	3.0x3.0x3.30000019073	millimeter	UO	UO:0000016	defacemask	/sub-02/ses-localizer/func/sub-02_ses-localizer_task-retmapcon_run-2_defacemask.nii.gz	OpenfMRI	ds000113d	https://openfmri.org/dataset/ds000113d	retmapcon	http://www.cognitiveatlas.org/term/id/
2	Magnetic Resonance Imaging	2.000000715	second	UO	UO:0000010	3.0x3.0x3.30000019073	millimeter	UO	UO:0000016	bold	Achieva dStream	2.00000061	second	UO	UO:0000010	5.1.7.0	MULTI COIL	Philips Medical Systems	0.030001	second	UO	UO:0000010	3	tesla	UO	UO:0000228	90	degree	UO	UO:0000185	Fast Field Echo	SENSE	sub-02_ses-localizer_task-retmapexp_run-1	/sub-02/ses-localizer/func/sub-02_ses-localizer_task-retmapexp_run-1_bold.nii.gz	OpenfMRI	ds000113d	https://openfmri.org/dataset/ds000113d	Magnetic Resonance Imaging	3.0x3.0x3.30000019073	millimeter	UO	UO:0000016	defacemask	/sub-02/ses-localizer/func/sub-02_ses-localizer_task-retmapexp_run-1_defacemask.nii.gz	OpenfMRI	ds000113d	https://openfmri.org/dataset/ds000113d	retmapexp	http://www.cognitiveatlas.org/term/id/
2	Magnetic Resonance Imaging	2.000000715	second	UO	UO:0000010	3.0x3.0x3.30000019073	millimeter	UO	UO:0000016	bold	Achieva dStream	2.00000061	second	UO	UO:0000010	5.1.7.0	MULTI COIL	Philips Medical Systems	0.030001	second	UO	UO:0000010	3	tesla	UO	UO:0000228	90	degree	UO	UO:0000185	Fast Field Echo	SENSE	sub-02_ses-localizer_task-retmapexp_run-2	/sub-02/ses-localizer/func/sub-02_ses-localizer_task-retmapexp_run-2_bold.nii.gz	OpenfMRI	ds000113d	https://openfmri.org/dataset/ds000113d	Magnetic Resonance Imaging	3.0x3.0x3.30000019073	millimeter	UO	UO:0000016	defacemask	/sub-02/ses-localizer/func/sub-02_ses-localizer_task-retmapexp_run-2_defacemask.nii.gz	OpenfMRI	ds000113d	https://openfmri.org/dataset/ds000113d	retmapexp	http://www.cognitiveatlas.org/term/id/
3	Magnetic Resonance Imaging	2.000000715	second	UO	UO:0000010	3.0x3.0x3.30000185966	millimeter	UO	UO:0000016	bold	Achieva dStream	2.00000061	second	UO	UO:0000010	5.1.7.0	MULTI COIL	Philips Medical Systems	0.030001	second	UO	UO:0000010	3	tesla	UO	UO:0000228	90	degree	UO	UO:0000185	Fast Field Echo	SENSE	sub-03_ses-localizer_task-movielocalizer_run-1	/sub-03/ses-localizer/func/sub-03_ses-localizer_task-movielocalizer_run-1_bold.nii.gz	OpenfMRI	ds000113d	https://openfmri.org/dataset/ds000113d	Magnetic Resonance Imaging	3.0x3.0x3.30000185966	millimeter	UO	UO:0000016	defacemask	/sub-03/ses-localizer/func/sub-03_ses-localizer_task-movielocalizer_run-1_defacemask.nii.gz	OpenfMRI	ds000113d	https://openfmri.org/dataset/ds000113d	movielocalizer	http://www.cognitiveatlas.org/task/id/
3	Magnetic Resonance Imaging	2.000000715	second	UO	UO:0000010	3.0x3.0x3.30000185966	millimeter	UO	UO:0000016	bold	Achieva dStream	2.00000061	second	UO	UO:0000010	5.1.7.0	MULTI COIL	Philips Medical Systems	0.030001	second	UO	UO:0000010	3	tesla	UO	UO:0000228	90	degree	UO	UO:0000185	Fast Field Echo	SENSE	sub-03_ses-localizer_task-objectcategories_run-1	/sub-03/ses-localizer/func/sub-03_ses-localizer_task-objectcategories_run-1_bold.nii.gz	OpenfMRI	ds000113d	https://openfmri.org/dataset/ds000113d	Magnetic Resonance Imaging	3.0x3.0x3.30000185966	millimeter	UO	UO:0000016	defacemask	/sub-03/ses-localizer/func/sub-03_ses-localizer_task-objectcategories_run-1_defacemask.nii.gz	OpenfMRI	ds000113d	https://openfmri.org/dataset/ds000113d	objectcategories	http://www.cognitiveatlas.org/task/
3	Magnetic Resonance Imaging	2.000000715	second	UO	UO:0000010	3.0x3.0x3.30000185966	millimeter	UO	UO:0000016	bold	Achieva dStream	2.00000061	second	UO	UO:0000010	5.1.7.0	MULTI COIL	Philips Medical Systems	0.030001	second	UO	UO:0000010	3	tesla	UO	UO:0000228	90	degree	UO	UO:0000185	Fast Field Echo	SENSE	sub-03_ses-localizer_task-objectcategories_run-2	/sub-03/ses-localizer/func/sub-03_ses-localizer_task-objectcategories_run-2_bold.nii.gz	OpenfMRI	ds000113d	https://openfmri.org/dataset/ds000113d	Magnetic Resonance Imaging	3.0x3.0x3.30000185966	millimeter	UO	UO:0000016	defacemask	/sub-03/ses-localizer/func/sub-03_ses-localizer_task-objectcategories_run-2_defacemask.nii.gz	OpenfMRI	ds000113d	https://openfmri.org/dataset/ds000113d	objectcategories	http://www.cognitiveatlas.org/task/
3	Magnetic Resonance Imaging	2.000000715	second	UO	UO:0000010	3.0x3.0x3.30000185966	millimeter	UO	UO:0000016	bold	Achieva dStream	2.00000061	second	UO	UO:0000010	5.1.7.0	MULTI COIL	Philips Medical Systems	0.030001	second	UO	UO:0000010	3	tesla	UO	UO:0000228	90	degree	UO	UO:0000185	Fast Field Echo	SENSE	sub-03_ses-localizer_task-objectcategories_run-3	/sub-03/ses-localizer/func/sub-03_ses-localizer_task-objectcategories_run-3_bold.nii.gz	OpenfMRI	ds000113d	https://openfmri.org/dataset/ds000113d	Magnetic Resonance Imaging	3.0x3.0x3.30000185966	millimeter	UO	UO:0000016	defacemask	/sub-03/ses-localizer/func/sub-03_ses-localizer_task-objectcategories_run-3_defacemask.nii.gz	OpenfMRI	ds000113d	https://openfmri.org/dataset/ds000113d	objectcategories	http://www.cognitiveatlas.org/task/
3	Magnetic Resonance Imaging	2.000000715	second	UO	UO:0000010	3.0x3.0x3.30000185966	millimeter	UO	UO:0000016	bold	Achieva dStream	2.00000061	second	UO	UO:0000010	5.1.7.0	MULTI COIL	Philips Medical Systems	0.030001	second	UO	UO:0000010	3	tesla	UO	UO:0000228	90	degree	UO	UO:0000185	Fast Field Echo	SENSE	sub-03_ses-localizer_task-objectcategories_run-4	/sub-03/ses-localizer/func/sub-03_ses-localizer_task-objectcategories_run-4_bold.nii.gz	OpenfMRI	ds000113d	https://openfmri.org/dataset/ds000113d	Magnetic Resonance Imaging	3.0x3.0x3.30000185966	millimeter	UO	UO:0000016	defacemask	/sub-03/ses-localizer/func/sub-03_ses-localizer_task-objectcategories_run-4_defacemask.nii.gz	OpenfMRI	ds000113d	https://openfmri.org/dataset/ds000113d	objectcategories	http://www.cognitiveatlas.org/task/
3	Magnetic Resonance Imaging	2.000000715	second	UO	UO:0000010	3.0x3.0x3.30000185966	millimeter	UO	UO:0000016	bold	Achieva dStream	2.00000061	second	UO	UO:0000010	5.1.7.0	MULTI COIL	Philips Medical Systems	0.030001	second	UO	UO:0000010	3	tesla	UO	UO:0000228	90	degree	UO	UO:0000185	Fast Field Echo	SENSE	sub-03_ses-localizer_task-retmapccw_run-1	/sub-03/ses-localizer/func/sub-03_ses-localizer_task-retmapccw_run-1_bold.nii.gz	OpenfMRI	ds000113d	https://openfmri.org/dataset/ds000113d	Magnetic Resonance Imaging	3.0x3.0x3.30000185966	millimeter	UO	UO:0000016	defacemask	/sub-03/ses-localizer/func/sub-03_ses-localizer_task-retmapccw_run-1_defacemask.nii.gz	OpenfMRI	ds000113d	https://openfmri.org/dataset/ds000113d	retmapccw	http://www.cognitiveatlas.org/term/id/
3	Magnetic Resonance Imaging	2.000000715	second	UO	UO:0000010	3.0x3.0x3.30000185966	millimeter	UO	UO:0000016	bold	Achieva dStream	2.00000061	second	UO	UO:0000010	5.1.7.0	MULTI COIL	Philips Medical Systems	0.030001	second	UO	UO:0000010	3	tesla	UO	UO:0000228	90	degree	UO	UO:0000185	Fast Field Echo	SENSE	sub-03_ses-localizer_task-retmapclw_run-1	/sub-03/ses-localizer/func/sub-03_ses-localizer_task-retmapclw_run-1_bold.nii.gz	OpenfMRI	ds000113d	https://openfmri.org/dataset/ds000113d	Magnetic Resonance Imaging	3.0x3.0x3.30000185966	millimeter	UO	UO:0000016	defacemask	/sub-03/ses-localizer/func/sub-03_ses-localizer_task-retmapclw_run-1_defacemask.nii.gz	OpenfMRI	ds000113d	https://openfmri.org/dataset/ds000113d	retmapclw	http://www.cognitiveatlas.org/term/id/
3	Magnetic Resonance Imaging	2.000000715	second	UO	UO:0000010	3.0x3.0x3.30000185966	millimeter	UO	UO:0000016	bold	Achieva dStream	2.00000061	second	UO	UO:0000010	5.1.7.0	MULTI COIL	Philips Medical Systems	0.030001	second	UO	UO:0000010	3	tesla	UO	UO:0000228	90	degree	UO	UO:0000185	Fast Field Echo	SENSE	sub-03_ses-localizer_task-retmapcon_run-1	/sub-03/ses-localizer/func/sub-03_ses-localizer_task-retmapcon_run-1_bold.nii.gz	OpenfMRI	ds000113d	https://openfmri.org/dataset/ds000113d	Magnetic Resonance Imaging	3.0x3.0x3.30000185966	millimeter	UO	UO:0000016	defacemask	/sub-03/ses-localizer/func/sub-03_ses-localizer_task-retmapcon_run-1_defacemask.nii.gz	OpenfMRI	ds000113d	https://openfmri.org/dataset/ds000113d	retmapcon	http://www.cognitiveatlas.org/term/id/
3	Magnetic Resonance Imaging	2.000000715	second	UO	UO:0000010	3.0x3.0x3.30000185966	millimeter	UO	UO:0000016	bold	Achieva dStream	2.00000061	second	UO	UO:0000010	5.1.7.0	MULTI COIL	Philips Medical Systems	0.030001	second	UO	UO:0000010	3	tesla	UO	UO:0000228	90	degree	UO	UO:0000185	Fast Field Echo	SENSE	sub-03_ses-localizer_task-retmapexp_run-1	/sub-03/ses-localizer/func/sub-03_ses-localizer_task-retmapexp_run-1_bold.nii.gz	OpenfMRI	ds000113d	https://openfmri.org/dataset/ds000113d	Magnetic Resonance Imaging	3.0x3.0x3.30000185966	millimeter	UO	UO:0000016	defacemask	/sub-03/ses-localizer/func/sub-03_ses-localizer_task-retmapexp_run-1_defacemask.nii.gz	OpenfMRI	ds000113d	https://openfmri.org/dataset/ds000113d	retmapexp	http://www.cognitiveatlas.org/term/id/
4	Magnetic Resonance Imaging	2.000000715	second	UO	UO:0000010	3.0x3.0x3.30000090599	millimeter	UO	UO:0000016	bold	Achieva dStream	2.00000061	second	UO	UO:0000010	5.1.7.0	MULTI COIL	Philips Medical Systems	0.030001	second	UO	UO:0000010	3	tesla	UO	UO:0000228	90	degree	UO	UO:0000185	Fast Field Echo	SENSE	sub-04_ses-localizer_task-movielocalizer_run-1	/sub-04/ses-localizer/func/sub-04_ses-localizer_task-movielocalizer_run-1_bold.nii.gz	OpenfMRI	ds000113d	https://openfmri.org/dataset/ds000113d	Magnetic Resonance Imaging	3.0x3.0x3.30000090599	millimeter	UO	UO:0000016	defacemask	/sub-04/ses-localizer/func/sub-04_ses-localizer_task-movielocalizer_run-1_defacemask.nii.gz	OpenfMRI	ds000113d	https://openfmri.org/dataset/ds000113d	movielocalizer	http://www.cognitiveatlas.org/task/id/
4	Magnetic Resonance Imaging	2.000000715	second	UO	UO:0000010	3.0x3.0x3.30000090599	millimeter	UO	UO:0000016	bold	Achieva dStream	2.00000061	second	UO	UO:0000010	5.1.7.0	MULTI COIL	Philips Medical Systems	0.030001	second	UO	UO:0000010	3	tesla	UO	UO:0000228	90	degree	UO	UO:0000185	Fast Field Echo	SENSE	sub-04_ses-localizer_task-objectcategories_run-1	/sub-04/ses-localizer/func/sub-04_ses-localizer_task-objectcategories_run-1_bold.nii.gz	OpenfMRI	ds000113d	https://openfmri.org/dataset/ds000113d	Magnetic Resonance Imaging	3.0x3.0x3.30000090599	millimeter	UO	UO:0000016	defacemask	/sub-04/ses-localizer/func/sub-04_ses-localizer_task-objectcategories_run-1_defacemask.nii.gz	OpenfMRI	ds000113d	https://openfmri.org/dataset/ds000113d	objectcategories	http://www.cognitiveatlas.org/task/
4	Magnetic Resonance Imaging	2.000000715	second	UO	UO:0000010	3.0x3.0x3.30000090599	millimeter	UO	UO:0000016	bold	Achieva dStream	2.00000061	second	UO	UO:0000010	5.1.7.0	MULTI COIL	Philips Medical Systems	0.030001	second	UO	UO:0000010	3	tesla	UO	UO:0000228	90	degree	UO	UO:0000185	Fast Field Echo	SENSE	sub-04_ses-localizer_task-objectcategories_run-2	/sub-04/ses-localizer/func/sub-04_ses-localizer_task-objectcategories_run-2_bold.nii.gz	OpenfMRI	ds000113d	https://openfmri.org/dataset/ds000113d	Magnetic Resonance Imaging	3.0x3.0x3.30000090599	millimeter	UO	UO:0000016	defacemask	/sub-04/ses-localizer/func/sub-04_ses-localizer_task-objectcategories_run-2_defacemask.nii.gz	OpenfMRI	ds000113d	https://openfmri.org/dataset/ds000113d	objectcategories	http://www.cognitiveatlas.org/task/
4	Magnetic Resonance Imaging	2.000000715	second	UO	UO:0000010	3.0x3.0x3.30000090599	millimeter	UO	UO:0000016	bold	Achieva dStream	2.00000061	second	UO	UO:0000010	5.1.7.0	MULTI COIL	Philips Medical Systems	0.030001	second	UO	UO:0000010	3	tesla	UO	UO:0000228	90	degree	UO	UO:0000185	Fast Field Echo	SENSE	sub-04_ses-localizer_task-objectcategories_run-3	/sub-04/ses-localizer/func/sub-04_ses-localizer_task-objectcategories_run-3_bold.nii.gz	OpenfMRI	ds000113d	https://openfmri.org/dataset/ds000113d	Magnetic Resonance Imaging	3.0x3.0x3.30000090599	millimeter	UO	UO:0000016	defacemask	/sub-04/ses-localizer/func/sub-04_ses-localizer_task-objectcategories_run-3_defacemask.nii.gz	OpenfMRI	ds000113d	https://openfmri.org/dataset/ds000113d	objectcategories	http://www.cognitiveatlas.org/task/
4	Magnetic Resonance Imaging	2.000000715	second	UO	UO:0000010	3.0x3.0x3.30000090599	millimeter	UO	UO:0000016	bold	Achieva dStream	2.00000061	second	UO	UO:0000010	5.1.7.0	MULTI COIL	Philips Medical Systems	0.030001	second	UO	UO:0000010	3	tesla	UO	UO:0000228	90	degree	UO	UO:0000185	Fast Field Echo	SENSE	sub-04_ses-localizer_task-objectcategories_run-4	/sub-04/ses-localizer/func/sub-04_ses-localizer_task-objectcategories_run-4_bold.nii.gz	OpenfMRI	ds000113d	https://openfmri.org/dataset/ds000113d	Magnetic Resonance Imaging	3.0x3.0x3.30000090599	millimeter	UO	UO:0000016	defacemask	/sub-04/ses-localizer/func/sub-04_ses-localizer_task-objectcategories_run-4_defacemask.nii.gz	OpenfMRI	ds000113d	https://openfmri.org/dataset/ds000113d	objectcategories	http://www.cognitiveatlas.org/task/
4	Magnetic Resonance Imaging	2.000000715	second	UO	UO:0000010	3.0x3.0x3.30000090599	millimeter	UO	UO:0000016	bold	Achieva dStream	2.00000061	second	UO	UO:0000010	5.1.7.0	MULTI COIL	Philips Medical Systems	0.030001	second	UO	UO:0000010	3	tesla	UO	UO:0000228	90	degree	UO	UO:0000185	Fast Field Echo	SENSE	sub-04_ses-localizer_task-retmapccw_run-1	/sub-04/ses-localizer/func/sub-04_ses-localizer_task-retmapccw_run-1_bold.nii.gz	OpenfMRI	ds000113d	https://openfmri.org/dataset/ds000113d	Magnetic Resonance Imaging	3.0x3.0x3.30000090599	millimeter	UO	UO:0000016	defacemask	/sub-04/ses-localizer/func/sub-04_ses-localizer_task-retmapccw_run-1_defacemask.nii.gz	OpenfMRI	ds000113d	https://openfmri.org/dataset/ds000113d	retmapccw	http://www.cognitiveatlas.org/term/id/
4	Magnetic Resonance Imaging	2.000000715	second	UO	UO:0000010	3.0x3.0x3.30000090599	millimeter	UO	UO:0000016	bold	Achieva dStream	2.00000061	second	UO	UO:0000010	5.1.7.0	MULTI COIL	Philips Medical Systems	0.030001	second	UO	UO:0000010	3	tesla	UO	UO:0000228	90	degree	UO	UO:0000185	Fast Field Echo	SENSE	sub-04_ses-localizer_task-retmapclw_run-1	/sub-04/ses-localizer/func/sub-04_ses-localizer_task-retmapclw_run-1_bold.nii.gz	OpenfMRI	ds000113d	https://openfmri.org/dataset/ds000113d	Magnetic Resonance Imaging	3.0x3.0x3.30000090599	millimeter	UO	UO:0000016	defacemask	/sub-04/ses-localizer/func/sub-04_ses-localizer_task-retmapclw_run-1_defacemask.nii.gz	OpenfMRI	ds000113d	https://openfmri.org/dataset/ds000113d	retmapclw	http://www.cognitiveatlas.org/term/id/
4	Magnetic Resonance Imaging	2.000000715	second	UO	UO:0000010	3.0x3.0x3.30000090599	millimeter	UO	UO:0000016	bold	Achieva dStream	2.00000061	second	UO	UO:0000010	5.1.7.0	MULTI COIL	Philips Medical Systems	0.030001	second	UO	UO:0000010	3	tesla	UO	UO:0000228	90	degree	UO	UO:0000185	Fast Field Echo	SENSE	sub-04_ses-localizer_task-retmapcon_run-1	/sub-04/ses-localizer/func/sub-04_ses-localizer_task-retmapcon_run-1_bold.nii.gz	OpenfMRI	ds000113d	https://openfmri.org/dataset/ds000113d	Magnetic Resonance Imaging	3.0x3.0x3.30000090599	millimeter	UO	UO:0000016	defacemask	/sub-04/ses-localizer/func/sub-04_ses-localizer_task-retmapcon_run-1_defacemask.nii.gz	OpenfMRI	ds000113d	https://openfmri.org/dataset/ds000113d	retmapcon	http://www.cognitiveatlas.org/term/id/
4	Magnetic Resonance Imaging	2.000000715	second	UO	UO:0000010	3.0x3.0x3.30000090599	millimeter	UO	UO:0000016	bold	Achieva dStream	2.00000061	second	UO	UO:0000010	5.1.7.0	MULTI COIL	Philips Medical Systems	0.030001	second	UO	UO:0000010	3	tesla	UO	UO:0000228	90	degree	UO	UO:0000185	Fast Field Echo	SENSE	sub-04_ses-localizer_task-retmapexp_run-1	/sub-04/ses-localizer/func/sub-04_ses-localizer_task-retmapexp_run-1_bold.nii.gz	OpenfMRI	ds000113d	https://openfmri.org/dataset/ds000113d	Magnetic Resonance Imaging	3.0x3.0x3.30000090599	millimeter	UO	UO:0000016	defacemask	/sub-04/ses-localizer/func/sub-04_ses-localizer_task-retmapexp_run-1_defacemask.nii.gz	OpenfMRI	ds000113d	https://openfmri.org/dataset/ds000113d	retmapexp	http://www.cognitiveatlas.org/term/id/
5	Magnetic Resonance Imaging	2.000000715	second	UO	UO:0000010	3.0x3.0x3.29999995232	millimeter	UO	UO:0000016	bold	Achieva dStream	2.00000061	second	UO	UO:0000010	5.1.7.0	MULTI COIL	Philips Medical Systems	0.030001	second	UO	UO:0000010	3	tesla	UO	UO:0000228	90	degree	UO	UO:0000185	Fast Field Echo	SENSE	sub-05_ses-localizer_task-movielocalizer_run-1	/sub-05/ses-localizer/func/sub-05_ses-localizer_task-movielocalizer_run-1_bold.nii.gz	OpenfMRI	ds000113d	https://openfmri.org/dataset/ds000113d	Magnetic Resonance Imaging	3.0x3.0x3.29999995232	millimeter	UO	UO:0000016	defacemask	/sub-05/ses-localizer/func/sub-05_ses-localizer_task-movielocalizer_run-1_defacemask.nii.gz	OpenfMRI	ds000113d	https://openfmri.org/dataset/ds000113d	movielocalizer	http://www.cognitiveatlas.org/task/id/
5	Magnetic Resonance Imaging	2.000000715	second	UO	UO:0000010	3.0x3.0x3.29999995232	millimeter	UO	UO:0000016	bold	Achieva dStream	2.00000061	second	UO	UO:0000010	5.1.7.0	MULTI COIL	Philips Medical Systems	0.030001	second	UO	UO:0000010	3	tesla	UO	UO:0000228	90	degree	UO	UO:0000185	Fast Field Echo	SENSE	sub-05_ses-localizer_task-objectcategories_run-1	/sub-05/ses-localizer/func/sub-05_ses-localizer_task-objectcategories_run-1_bold.nii.gz	OpenfMRI	ds000113d	https://openfmri.org/dataset/ds000113d	Magnetic Resonance Imaging	3.0x3.0x3.29999995232	millimeter	UO	UO:0000016	defacemask	/sub-05/ses-localizer/func/sub-05_ses-localizer_task-objectcategories_run-1_defacemask.nii.gz	OpenfMRI	ds000113d	https://openfmri.org/dataset/ds000113d	objectcategories	http://www.cognitiveatlas.org/task/
5	Magnetic Resonance Imaging	2.000000715	second	UO	UO:0000010	3.0x3.0x3.29999995232	millimeter	UO	UO:0000016	bold	Achieva dStream	2.00000061	second	UO	UO:0000010	5.1.7.0	MULTI COIL	Philips Medical Systems	0.030001	second	UO	UO:0000010	3	tesla	UO	UO:0000228	90	degree	UO	UO:0000185	Fast Field Echo	SENSE	sub-05_ses-localizer_task-objectcategories_run-2	/sub-05/ses-localizer/func/sub-05_ses-localizer_task-objectcategories_run-2_bold.nii.gz	OpenfMRI	ds000113d	https://openfmri.org/dataset/ds000113d	Magnetic Resonance Imaging	3.0x3.0x3.29999995232	millimeter	UO	UO:0000016	defacemask	/sub-05/ses-localizer/func/sub-05_ses-localizer_task-objectcategories_run-2_defacemask.nii.gz	OpenfMRI	ds000113d	https://openfmri.org/dataset/ds000113d	objectcategories	http://www.cognitiveatlas.org/task/
5	Magnetic Resonance Imaging	2.000000715	second	UO	UO:0000010	3.0x3.0x3.29999995232	millimeter	UO	UO:0000016	bold	Achieva dStream	2.00000061	second	UO	UO:0000010	5.1.7.0	MULTI COIL	Philips Medical Systems	0.030001	second	UO	UO:0000010	3	tesla	UO	UO:0000228	90	degree	UO	UO:0000185	Fast Field Echo	SENSE	sub-05_ses-localizer_task-objectcategories_run-3	/sub-05/ses-localizer/func/sub-05_ses-localizer_task-objectcategories_run-3_bold.nii.gz	OpenfMRI	ds000113d	https://openfmri.org/dataset/ds000113d	Magnetic Resonance Imaging	3.0x3.0x3.29999995232	millimeter	UO	UO:0000016	defacemask	/sub-05/ses-localizer/func/sub-05_ses-localizer_task-objectcategories_run-3_defacemask.nii.gz	OpenfMRI	ds000113d	https://openfmri.org/dataset/ds000113d	objectcategories	http://www.cognitiveatlas.org/task/
5	Magnetic Resonance Imaging	2.000000715	second	UO	UO:0000010	3.0x3.0x3.29999995232	millimeter	UO	UO:0000016	bold	Achieva dStream	2.00000061	second	UO	UO:0000010	5.1.7.0	MULTI COIL	Philips Medical Systems	0.030001	second	UO	UO:0000010	3	tesla	UO	UO:0000228	90	degree	UO	UO:0000185	Fast Field Echo	SENSE	sub-05_ses-localizer_task-objectcategories_run-4	/sub-05/ses-localizer/func/sub-05_ses-localizer_task-objectcategories_run-4_bold.nii.gz	OpenfMRI	ds000113d	https://openfmri.org/dataset/ds000113d	Magnetic Resonance Imaging	3.0x3.0x3.29999995232	millimeter	UO	UO:0000016	defacemask	/sub-05/ses-localizer/func/sub-05_ses-localizer_task-objectcategories_run-4_defacemask.nii.gz	OpenfMRI	ds000113d	https://openfmri.org/dataset/ds000113d	objectcategories	http://www.cognitiveatlas.org/task/
5	Magnetic Resonance Imaging	2.000000715	second	UO	UO:0000010	3.0x3.0x3.29999995232	millimeter	UO	UO:0000016	bold	Achieva dStream	2.00000061	second	UO	UO:0000010	5.1.7.0	MULTI COIL	Philips Medical Systems	0.030001	second	UO	UO:0000010	3	tesla	UO	UO:0000228	90	degree	UO	UO:0000185	Fast Field Echo	SENSE	sub-05_ses-localizer_task-retmapccw_run-1	/sub-05/ses-localizer/func/sub-05_ses-localizer_task-retmapccw_run-1_bold.nii.gz	OpenfMRI	ds000113d	https://openfmri.org/dataset/ds000113d	Magnetic Resonance Imaging	3.0x3.0x3.29999995232	millimeter	UO	UO:0000016	defacemask	/sub-05/ses-localizer/func/sub-05_ses-localizer_task-retmapccw_run-1_defacemask.nii.gz	OpenfMRI	ds000113d	https://openfmri.org/dataset/ds000113d	retmapccw	http://www.cognitiveatlas.org/term/id/
5	Magnetic Resonance Imaging	2.000000715	second	UO	UO:0000010	3.0x3.0x3.29999995232	millimeter	UO	UO:0000016	bold	Achieva dStream	2.00000061	second	UO	UO:0000010	5.1.7.0	MULTI COIL	Philips Medical Systems	0.030001	second	UO	UO:0000010	3	tesla	UO	UO:0000228	90	degree	UO	UO:0000185	Fast Field Echo	SENSE	sub-05_ses-localizer_task-retmapclw_run-1	/sub-05/ses-localizer/func/sub-05_ses-localizer_task-retmapclw_run-1_bold.nii.gz	OpenfMRI	ds000113d	https://openfmri.org/dataset/ds000113d	Magnetic Resonance Imaging	3.0x3.0x3.29999995232	millimeter	UO	UO:0000016	defacemask	/sub-05/ses-localizer/func/sub-05_ses-localizer_task-retmapclw_run-1_defacemask.nii.gz	OpenfMRI	ds000113d	https://openfmri.org/dataset/ds000113d	retmapclw	http://www.cognitiveatlas.org/term/id/
5	Magnetic Resonance Imaging	2.000000715	second	UO	UO:0000010	3.0x3.0x3.29999995232	millimeter	UO	UO:0000016	bold	Achieva dStream	2.00000061	second	UO	UO:0000010	5.1.7.0	MULTI COIL	Philips Medical Systems	0.030001	second	UO	UO:0000010	3	tesla	UO	UO:0000228	90	degree	UO	UO:0000185	Fast Field Echo	SENSE	sub-05_ses-localizer_task-retmapcon_run-1	/sub-05/ses-localizer/func/sub-05_ses-localizer_task-retmapcon_run-1_bold.nii.gz	OpenfMRI	ds000113d	https://openfmri.org/dataset/ds000113d	Magnetic Resonance Imaging	3.0x3.0x3.29999995232	millimeter	UO	UO:0000016	defacemask	/sub-05/ses-localizer/func/sub-05_ses-localizer_task-retmapcon_run-1_defacemask.nii.gz	OpenfMRI	ds000113d	https://openfmri.org/dataset/ds000113d	retmapcon	http://www.cognitiveatlas.org/term/id/
5	Magnetic Resonance Imaging	2.000000715	second	UO	UO:0000010	3.0x3.0x3.29999995232	millimeter	UO	UO:0000016	bold	Achieva dStream	2.00000061	second	UO	UO:0000010	5.1.7.0	MULTI COIL	Philips Medical Systems	0.030001	second	UO	UO:0000010	3	tesla	UO	UO:0000228	90	degree	UO	UO:0000185	Fast Field Echo	SENSE	sub-05_ses-localizer_task-retmapexp_run-1	/sub-05/ses-localizer/func/sub-05_ses-localizer_task-retmapexp_run-1_bold.nii.gz	OpenfMRI	ds000113d	https://openfmri.org/dataset/ds000113d	Magnetic Resonance Imaging	3.0x3.0x3.29999995232	millimeter	UO	UO:0000016	defacemask	/sub-05/ses-localizer/func/sub-05_ses-localizer_task-retmapexp_run-1_defacemask.nii.gz	OpenfMRI	ds000113d	https://openfmri.org/dataset/ds000113d	retmapexp	http://www.cognitiveatlas.org/term/id/
6	Magnetic Resonance Imaging	2.000000715	second	UO	UO:0000010	3.0x3.0x3.2999997139	millimeter	UO	UO:0000016	bold	Achieva dStream	2.00000061	second	UO	UO:0000010	5.1.7.0	MULTI COIL	Philips Medical Systems	0.030001	second	UO	UO:0000010	3	tesla	UO	UO:0000228	90	degree	UO	UO:0000185	Fast Field Echo	SENSE	sub-06_ses-localizer_task-movielocalizer_run-1	/sub-06/ses-localizer/func/sub-06_ses-localizer_task-movielocalizer_run-1_bold.nii.gz	OpenfMRI	ds000113d	https://openfmri.org/dataset/ds000113d	Magnetic Resonance Imaging	3.0x3.0x3.2999997139	millimeter	UO	UO:0000016	defacemask	/sub-06/ses-localizer/func/sub-06_ses-localizer_task-movielocalizer_run-1_defacemask.nii.gz	OpenfMRI	ds000113d	https://openfmri.org/dataset/ds000113d	movielocalizer	http://www.cognitiveatlas.org/task/id/
6	Magnetic Resonance Imaging	2.000000715	second	UO	UO:0000010	3.0x3.0x3.2999997139	millimeter	UO	UO:0000016	bold	Achieva dStream	2.00000061	second	UO	UO:0000010	5.1.7.0	MULTI COIL	Philips Medical Systems	0.030001	second	UO	UO:0000010	3	tesla	UO	UO:0000228	90	degree	UO	UO:0000185	Fast Field Echo	SENSE	sub-06_ses-localizer_task-objectcategories_run-1	/sub-06/ses-localizer/func/sub-06_ses-localizer_task-objectcategories_run-1_bold.nii.gz	OpenfMRI	ds000113d	https://openfmri.org/dataset/ds000113d	Magnetic Resonance Imaging	3.0x3.0x3.2999997139	millimeter	UO	UO:0000016	defacemask	/sub-06/ses-localizer/func/sub-06_ses-localizer_task-objectcategories_run-1_defacemask.nii.gz	OpenfMRI	ds000113d	https://openfmri.org/dataset/ds000113d	objectcategories	http://www.cognitiveatlas.org/task/
6	Magnetic Resonance Imaging	2.000000715	second	UO	UO:0000010	3.0x3.0x3.2999997139	millimeter	UO	UO:0000016	bold	Achieva dStream	2.00000061	second	UO	UO:0000010	5.1.7.0	MULTI COIL	Philips Medical Systems	0.030001	second	UO	UO:0000010	3	tesla	UO	UO:0000228	90	degree	UO	UO:0000185	Fast Field Echo	SENSE	sub-06_ses-localizer_task-objectcategories_run-2	/sub-06/ses-localizer/func/sub-06_ses-localizer_task-objectcategories_run-2_bold.nii.gz	OpenfMRI	ds000113d	https://openfmri.org/dataset/ds000113d	Magnetic Resonance Imaging	3.0x3.0x3.2999997139	millimeter	UO	UO:0000016	defacemask	/sub-06/ses-localizer/func/sub-06_ses-localizer_task-objectcategories_run-2_defacemask.nii.gz	OpenfMRI	ds000113d	https://openfmri.org/dataset/ds000113d	objectcategories	http://www.cognitiveatlas.org/task/
6	Magnetic Resonance Imaging	2.000000715	second	UO	UO:0000010	3.0x3.0x3.2999997139	millimeter	UO	UO:0000016	bold	Achieva dStream	2.00000061	second	UO	UO:0000010	5.1.7.0	MULTI COIL	Philips Medical Systems	0.030001	second	UO	UO:0000010	3	tesla	UO	UO:0000228	90	degree	UO	UO:0000185	Fast Field Echo	SENSE	sub-06_ses-localizer_task-objectcategories_run-3	/sub-06/ses-localizer/func/sub-06_ses-localizer_task-objectcategories_run-3_bold.nii.gz	OpenfMRI	ds000113d	https://openfmri.org/dataset/ds000113d	Magnetic Resonance Imaging	3.0x3.0x3.2999997139	millimeter	UO	UO:0000016	defacemask	/sub-06/ses-localizer/func/sub-06_ses-localizer_task-objectcategories_run-3_defacemask.nii.gz	OpenfMRI	ds000113d	https://openfmri.org/dataset/ds000113d	objectcategories	http://www.cognitiveatlas.org/task/
6	Magnetic Resonance Imaging	2.000000715	second	UO	UO:0000010	3.0x3.0x3.2999997139	millimeter	UO	UO:0000016	bold	Achieva dStream	2.00000061	second	UO	UO:0000010	5.1.7.0	MULTI COIL	Philips Medical Systems	0.030001	second	UO	UO:0000010	3	tesla	UO	UO:0000228	90	degree	UO	UO:0000185	Fast Field Echo	SENSE	sub-06_ses-localizer_task-objectcategories_run-4	/sub-06/ses-localizer/func/sub-06_ses-localizer_task-objectcategories_run-4_bold.nii.gz	OpenfMRI	ds000113d	https://openfmri.org/dataset/ds000113d	Magnetic Resonance Imaging	3.0x3.0x3.2999997139	millimeter	UO	UO:0000016	defacemask	/sub-06/ses-localizer/func/sub-06_ses-localizer_task-objectcategories_run-4_defacemask.nii.gz	OpenfMRI	ds000113d	https://openfmri.org/dataset/ds000113d	objectcategories	http://www.cognitiveatlas.org/task/
6	Magnetic Resonance Imaging	2.000000715	second	UO	UO:0000010	3.0x3.0x3.2999997139	millimeter	UO	UO:0000016	bold	Achieva dStream	2.00000061	second	UO	UO:0000010	5.1.7.0	MULTI COIL	Philips Medical Systems	0.030001	second	UO	UO:0000010	3	tesla	UO	UO:0000228	90	degree	UO	UO:0000185	Fast Field Echo	SENSE	sub-06_ses-localizer_task-retmapccw_run-1	/sub-06/ses-localizer/func/sub-06_ses-localizer_task-retmapccw_run-1_bold.nii.gz	OpenfMRI	ds000113d	https://openfmri.org/dataset/ds000113d	Magnetic Resonance Imaging	3.0x3.0x3.2999997139	millimeter	UO	UO:0000016	defacemask	/sub-06/ses-localizer/func/sub-06_ses-localizer_task-retmapccw_run-1_defacemask.nii.gz	OpenfMRI	ds000113d	https://openfmri.org/dataset/ds000113d	retmapccw	http://www.cognitiveatlas.org/term/id/
6	Magnetic Resonance Imaging	2.000000715	second	UO	UO:0000010	3.0x3.0x3.2999997139	millimeter	UO	UO:0000016	bold	Achieva dStream	2.00000061	second	UO	UO:0000010	5.1.7.0	MULTI COIL	Philips Medical Systems	0.030001	second	UO	UO:0000010	3	tesla	UO	UO:0000228	90	degree	UO	UO:0000185	Fast Field Echo	SENSE	sub-06_ses-localizer_task-retmapclw_run-1	/sub-06/ses-localizer/func/sub-06_ses-localizer_task-retmapclw_run-1_bold.nii.gz	OpenfMRI	ds000113d	https://openfmri.org/dataset/ds000113d	Magnetic Resonance Imaging	3.0x3.0x3.2999997139	millimeter	UO	UO:0000016	defacemask	/sub-06/ses-localizer/func/sub-06_ses-localizer_task-retmapclw_run-1_defacemask.nii.gz	OpenfMRI	ds000113d	https://openfmri.org/dataset/ds000113d	retmapclw	http://www.cognitiveatlas.org/term/id/
6	Magnetic Resonance Imaging	2.000000715	second	UO	UO:0000010	3.0x3.0x3.2999997139	millimeter	UO	UO:0000016	bold	Achieva dStream	2.00000061	second	UO	UO:0000010	5.1.7.0	MULTI COIL	Philips Medical Systems	0.030001	second	UO	UO:0000010	3	tesla	UO	UO:0000228	90	degree	UO	UO:0000185	Fast Field Echo	SENSE	sub-06_ses-localizer_task-retmapcon_run-1	/sub-06/ses-localizer/func/sub-06_ses-localizer_task-retmapcon_run-1_bold.nii.gz	OpenfMRI	ds000113d	https://openfmri.org/dataset/ds000113d	Magnetic Resonance Imaging	3.0x3.0x3.2999997139	millimeter	UO	UO:0000016	defacemask	/sub-06/ses-localizer/func/sub-06_ses-localizer_task-retmapcon_run-1_defacemask.nii.gz	OpenfMRI	ds000113d	https://openfmri.org/dataset/ds000113d	retmapcon	http://www.cognitiveatlas.org/term/id/
6	Magnetic Resonance Imaging	2.000000715	second	UO	UO:0000010	3.0x3.0x3.2999997139	millimeter	UO	UO:0000016	bold	Achieva dStream	2.00000061	second	UO	UO:0000010	5.1.7.0	MULTI COIL	Philips Medical Systems	0.030001	second	UO	UO:0000010	3	tesla	UO	UO:0000228	90	degree	UO	UO:0000185	Fast Field Echo	SENSE	sub-06_ses-localizer_task-retmapexp_run-1	/sub-06/ses-localizer/func/sub-06_ses-localizer_task-retmapexp_run-1_bold.nii.gz	OpenfMRI	ds000113d	https://openfmri.org/dataset/ds000113d	Magnetic Resonance Imaging	3.0x3.0x3.2999997139	millimeter	UO	UO:0000016	defacemask	/sub-06/ses-localizer/func/sub-06_ses-localizer_task-retmapexp_run-1_defacemask.nii.gz	OpenfMRI	ds000113d	https://openfmri.org/dataset/ds000113d	retmapexp	http://www.cognitiveatlas.org/term/id/
9	Magnetic Resonance Imaging	2.000000715	second	UO	UO:0000010	3.0x3.0x3.29999923706	millimeter	UO	UO:0000016	bold	Achieva dStream	2.00000061	second	UO	UO:0000010	5.1.7.0	MULTI COIL	Philips Medical Systems	0.030001	second	UO	UO:0000010	3	tesla	UO	UO:0000228	90	degree	UO	UO:0000185	Fast Field Echo	SENSE	sub-09_ses-localizer_task-movielocalizer_run-1	/sub-09/ses-localizer/func/sub-09_ses-localizer_task-movielocalizer_run-1_bold.nii.gz	OpenfMRI	ds000113d	https://openfmri.org/dataset/ds000113d	Magnetic Resonance Imaging	3.0x3.0x3.29999923706	millimeter	UO	UO:0000016	defacemask	/sub-09/ses-localizer/func/sub-09_ses-localizer_task-movielocalizer_run-1_defacemask.nii.gz	OpenfMRI	ds000113d	https://openfmri.org/dataset/ds000113d	movielocalizer	http://www.cognitiveatlas.org/task/id/
9	Magnetic Resonance Imaging	2.000000715	second	UO	UO:0000010	3.0x3.0x3.29999923706	millimeter	UO	UO:0000016	bold	Achieva dStream	2.00000061	second	UO	UO:0000010	5.1.7.0	MULTI COIL	Philips Medical Systems	0.030001	second	UO	UO:0000010	3	tesla	UO	UO:0000228	90	degree	UO	UO:0000185	Fast Field Echo	SENSE	sub-09_ses-localizer_task-objectcategories_run-1	/sub-09/ses-localizer/func/sub-09_ses-localizer_task-objectcategories_run-1_bold.nii.gz	OpenfMRI	ds000113d	https://openfmri.org/dataset/ds000113d	Magnetic Resonance Imaging	3.0x3.0x3.29999923706	millimeter	UO	UO:0000016	defacemask	/sub-09/ses-localizer/func/sub-09_ses-localizer_task-objectcategories_run-1_defacemask.nii.gz	OpenfMRI	ds000113d	https://openfmri.org/dataset/ds000113d	objectcategories	http://www.cognitiveatlas.org/task/
9	Magnetic Resonance Imaging	2.000000715	second	UO	UO:0000010	3.0x3.0x3.29999923706	millimeter	UO	UO:0000016	bold	Achieva dStream	2.00000061	second	UO	UO:0000010	5.1.7.0	MULTI COIL	Philips Medical Systems	0.030001	second	UO	UO:0000010	3	tesla	UO	UO:0000228	90	degree	UO	UO:0000185	Fast Field Echo	SENSE	sub-09_ses-localizer_task-objectcategories_run-2	/sub-09/ses-localizer/func/sub-09_ses-localizer_task-objectcategories_run-2_bold.nii.gz	OpenfMRI	ds000113d	https://openfmri.org/dataset/ds000113d	Magnetic Resonance Imaging	3.0x3.0x3.29999923706	millimeter	UO	UO:0000016	defacemask	/sub-09/ses-localizer/func/sub-09_ses-localizer_task-objectcategories_run-2_defacemask.nii.gz	OpenfMRI	ds000113d	https://openfmri.org/dataset/ds000113d	objectcategories	http://www.cognitiveatlas.org/task/
9	Magnetic Resonance Imaging	2.000000715	second	UO	UO:0000010	3.0x3.0x3.29999923706	millimeter	UO	UO:0000016	bold	Achieva dStream	2.00000061	second	UO	UO:0000010	5.1.7.0	MULTI COIL	Philips Medical Systems	0.030001	second	UO	UO:0000010	3	tesla	UO	UO:0000228	90	degree	UO	UO:0000185	Fast Field Echo	SENSE	sub-09_ses-localizer_task-objectcategories_run-3	/sub-09/ses-localizer/func/sub-09_ses-localizer_task-objectcategories_run-3_bold.nii.gz	OpenfMRI	ds000113d	https://openfmri.org/dataset/ds000113d	Magnetic Resonance Imaging	3.0x3.0x3.29999923706	millimeter	UO	UO:0000016	defacemask	/sub-09/ses-localizer/func/sub-09_ses-localizer_task-objectcategories_run-3_defacemask.nii.gz	OpenfMRI	ds000113d	https://openfmri.org/dataset/ds000113d	objectcategories	http://www.cognitiveatlas.org/task/
9	Magnetic Resonance Imaging	2.000000715	second	UO	UO:0000010	3.0x3.0x3.29999923706	millimeter	UO	UO:0000016	bold	Achieva dStream	2.00000061	second	UO	UO:0000010	5.1.7.0	MULTI COIL	Philips Medical Systems	0.030001	second	UO	UO:0000010	3	tesla	UO	UO:0000228	90	degree	UO	UO:0000185	Fast Field Echo	SENSE	sub-09_ses-localizer_task-objectcategories_run-4	/sub-09/ses-localizer/func/sub-09_ses-localizer_task-objectcategories_run-4_bold.nii.gz	OpenfMRI	ds000113d	https://openfmri.org/dataset/ds000113d	Magnetic Resonance Imaging	3.0x3.0x3.29999923706	millimeter	UO	UO:0000016	defacemask	/sub-09/ses-localizer/func/sub-09_ses-localizer_task-objectcategories_run-4_defacemask.nii.gz	OpenfMRI	ds000113d	https://openfmri.org/dataset/ds000113d	objectcategories	http://www.cognitiveatlas.org/task/
9	Magnetic Resonance Imaging	2.000000715	second	UO	UO:0000010	3.0x3.0x3.29999923706	millimeter	UO	UO:0000016	bold	Achieva dStream	2.00000061	second	UO	UO:0000010	5.1.7.0	MULTI COIL	Philips Medical Systems	0.030001	second	UO	UO:0000010	3	tesla	UO	UO:0000228	90	degree	UO	UO:0000185	Fast Field Echo	SENSE	sub-09_ses-localizer_task-retmapccw_run-1	/sub-09/ses-localizer/func/sub-09_ses-localizer_task-retmapccw_run-1_bold.nii.gz	OpenfMRI	ds000113d	https://openfmri.org/dataset/ds000113d	Magnetic Resonance Imaging	3.0x3.0x3.29999923706	millimeter	UO	UO:0000016	defacemask	/sub-09/ses-localizer/func/sub-09_ses-localizer_task-retmapccw_run-1_defacemask.nii.gz	OpenfMRI	ds000113d	https://openfmri.org/dataset/ds000113d	retmapccw	http://www.cognitiveatlas.org/term/id/
9	Magnetic Resonance Imaging	2.000000715	second	UO	UO:0000010	3.0x3.0x3.29999923706	millimeter	UO	UO:0000016	bold	Achieva dStream	2.00000061	second	UO	UO:0000010	5.1.7.0	MULTI COIL	Philips Medical Systems	0.030001	second	UO	UO:0000010	3	tesla	UO	UO:0000228	90	degree	UO	UO:0000185	Fast Field Echo	SENSE	sub-09_ses-localizer_task-retmapclw_run-1	/sub-09/ses-localizer/func/sub-09_ses-localizer_task-retmapclw_run-1_bold.nii.gz	OpenfMRI	ds000113d	https://openfmri.org/dataset/ds000113d	Magnetic Resonance Imaging	3.0x3.0x3.29999923706	millimeter	UO	UO:0000016	defacemask	/sub-09/ses-localizer/func/sub-09_ses-localizer_task-retmapclw_run-1_defacemask.nii.gz	OpenfMRI	ds000113d	https://openfmri.org/dataset/ds000113d	retmapclw	http://www.cognitiveatlas.org/term/id/
9	Magnetic Resonance Imaging	2.000000715	second	UO	UO:0000010	3.0x3.0x3.29999923706	millimeter	UO	UO:0000016	bold	Achieva dStream	2.00000061	second	UO	UO:0000010	5.1.7.0	MULTI COIL	Philips Medical Systems	0.030001	second	UO	UO:0000010	3	tesla	UO	UO:0000228	90	degree	UO	UO:0000185	Fast Field Echo	SENSE	sub-09_ses-localizer_task-retmapcon_run-1	/sub-09/ses-localizer/func/sub-09_ses-localizer_task-retmapcon_run-1_bold.nii.gz	OpenfMRI	ds000113d	https://openfmri.org/dataset/ds000113d	Magnetic Resonance Imaging	3.0x3.0x3.29999923706	millimeter	UO	UO:0000016	defacemask	/sub-09/ses-localizer/func/sub-09_ses-localizer_task-retmapcon_run-1_defacemask.nii.gz	OpenfMRI	ds000113d	https://openfmri.org/dataset/ds000113d	retmapcon	http://www.cognitiveatlas.org/term/id/
9	Magnetic Resonance Imaging	2.000000715	second	UO	UO:0000010	3.0x3.0x3.29999923706	millimeter	UO	UO:0000016	bold	Achieva dStream	2.00000061	second	UO	UO:0000010	5.1.7.0	MULTI COIL	Philips Medical Systems	0.030001	second	UO	UO:0000010	3	tesla	UO	UO:0000228	90	degree	UO	UO:0000185	Fast Field Echo	SENSE	sub-09_ses-localizer_task-retmapexp_run-1	/sub-09/ses-localizer/func/sub-09_ses-localizer_task-retmapexp_run-1_bold.nii.gz	OpenfMRI	ds000113d	https://openfmri.org/dataset/ds000113d	Magnetic Resonance Imaging	3.0x3.0x3.29999923706	millimeter	UO	UO:0000016	defacemask	/sub-09/ses-localizer/func/sub-09_ses-localizer_task-retmapexp_run-1_defacemask.nii.gz	OpenfMRI	ds000113d	https://openfmri.org/dataset/ds000113d	retmapexp	http://www.cognitiveatlas.org/term/id/
10	Magnetic Resonance Imaging	2.000000715	second	UO	UO:0000010	3.0x3.0x3.29999899864	millimeter	UO	UO:0000016	bold	Achieva dStream	2.00000061	second	UO	UO:0000010	5.1.7.0	MULTI COIL	Philips Medical Systems	0.030001	second	UO	UO:0000010	3	tesla	UO	UO:0000228	90	degree	UO	UO:0000185	Fast Field Echo	SENSE	sub-10_ses-localizer_task-movielocalizer_run-1	/sub-10/ses-localizer/func/sub-10_ses-localizer_task-movielocalizer_run-1_bold.nii.gz	OpenfMRI	ds000113d	https://openfmri.org/dataset/ds000113d	Magnetic Resonance Imaging	3.0x3.0x3.29999899864	millimeter	UO	UO:0000016	defacemask	/sub-10/ses-localizer/func/sub-10_ses-localizer_task-movielocalizer_run-1_defacemask.nii.gz	OpenfMRI	ds000113d	https://openfmri.org/dataset/ds000113d	movielocalizer	http://www.cognitiveatlas.org/task/id/
10	Magnetic Resonance Imaging	2.000000715	second	UO	UO:0000010	3.0x3.0x3.29999899864	millimeter	UO	UO:0000016	bold	Achieva dStream	2.00000061	second	UO	UO:0000010	5.1.7.0	MULTI COIL	Philips Medical Systems	0.030001	second	UO	UO:0000010	3	tesla	UO	UO:0000228	90	degree	UO	UO:0000185	Fast Field Echo	SENSE	sub-10_ses-localizer_task-objectcategories_run-1	/sub-10/ses-localizer/func/sub-10_ses-localizer_task-objectcategories_run-1_bold.nii.gz	OpenfMRI	ds000113d	https://openfmri.org/dataset/ds000113d	Magnetic Resonance Imaging	3.0x3.0x3.29999899864	millimeter	UO	UO:0000016	defacemask	/sub-10/ses-localizer/func/sub-10_ses-localizer_task-objectcategories_run-1_defacemask.nii.gz	OpenfMRI	ds000113d	https://openfmri.org/dataset/ds000113d	objectcategories	http://www.cognitiveatlas.org/task/
10	Magnetic Resonance Imaging	2.000000715	second	UO	UO:0000010	3.0x3.0x3.29999899864	millimeter	UO	UO:0000016	bold	Achieva dStream	2.00000061	second	UO	UO:0000010	5.1.7.0	MULTI COIL	Philips Medical Systems	0.030001	second	UO	UO:0000010	3	tesla	UO	UO:0000228	90	degree	UO	UO:0000185	Fast Field Echo	SENSE	sub-10_ses-localizer_task-objectcategories_run-2	/sub-10/ses-localizer/func/sub-10_ses-localizer_task-objectcategories_run-2_bold.nii.gz	OpenfMRI	ds000113d	https://openfmri.org/dataset/ds000113d	Magnetic Resonance Imaging	3.0x3.0x3.29999899864	millimeter	UO	UO:0000016	defacemask	/sub-10/ses-localizer/func/sub-10_ses-localizer_task-objectcategories_run-2_defacemask.nii.gz	OpenfMRI	ds000113d	https://openfmri.org/dataset/ds000113d	objectcategories	http://www.cognitiveatlas.org/task/
10	Magnetic Resonance Imaging	2.000000715	second	UO	UO:0000010	3.0x3.0x3.29999899864	millimeter	UO	UO:0000016	bold	Achieva dStream	2.00000061	second	UO	UO:0000010	5.1.7.0	MULTI COIL	Philips Medical Systems	0.030001	second	UO	UO:0000010	3	tesla	UO	UO:0000228	90	degree	UO	UO:0000185	Fast Field Echo	SENSE	sub-10_ses-localizer_task-objectcategories_run-3	/sub-10/ses-localizer/func/sub-10_ses-localizer_task-objectcategories_run-3_bold.nii.gz	OpenfMRI	ds000113d	https://openfmri.org/dataset/ds000113d	Magnetic Resonance Imaging	3.0x3.0x3.29999899864	millimeter	UO	UO:0000016	defacemask	/sub-10/ses-localizer/func/sub-10_ses-localizer_task-objectcategories_run-3_defacemask.nii.gz	OpenfMRI	ds000113d	https://openfmri.org/dataset/ds000113d	objectcategories	http://www.cognitiveatlas.org/task/
10	Magnetic Resonance Imaging	2.000000715	second	UO	UO:0000010	3.0x3.0x3.29999899864	millimeter	UO	UO:0000016	bold	Achieva dStream	2.00000061	second	UO	UO:0000010	5.1.7.0	MULTI COIL	Philips Medical Systems	0.030001	second	UO	UO:0000010	3	tesla	UO	UO:0000228	90	degree	UO	UO:0000185	Fast Field Echo	SENSE	sub-10_ses-localizer_task-objectcategories_run-4	/sub-10/ses-localizer/func/sub-10_ses-localizer_task-objectcategories_run-4_bold.nii.gz	OpenfMRI	ds000113d	https://openfmri.org/dataset/ds000113d	Magnetic Resonance Imaging	3.0x3.0x3.29999899864	millimeter	UO	UO:0000016	defacemask	/sub-10/ses-localizer/func/sub-10_ses-localizer_task-objectcategories_run-4_defacemask.nii.gz	OpenfMRI	ds000113d	https://openfmri.org/dataset/ds000113d	objectcategories	http://www.cognitiveatlas.org/task/
10	Magnetic Resonance Imaging	2.000000715	second	UO	UO:0000010	3.0x3.0x3.29999899864	millimeter	UO	UO:0000016	bold	Achieva dStream	2.00000061	second	UO	UO:0000010	5.1.7.0	MULTI COIL	Philips Medical Systems	0.030001	second	UO	UO:0000010	3	tesla	UO	UO:0000228	90	degree	UO	UO:0000185	Fast Field Echo	SENSE	sub-10_ses-localizer_task-retmapccw_run-1	/sub-10/ses-localizer/func/sub-10_ses-localizer_task-retmapccw_run-1_bold.nii.gz	OpenfMRI	ds000113d	https://openfmri.org/dataset/ds000113d	Magnetic Resonance Imaging	3.0x3.0x3.29999899864	millimeter	UO	UO:0000016	defacemask	/sub-10/ses-localizer/func/sub-10_ses-localizer_task-retmapccw_run-1_defacemask.nii.gz	OpenfMRI	ds000113d	https://openfmri.org/dataset/ds000113d	retmapccw	http://www.cognitiveatlas.org/term/id/
10	Magnetic Resonance Imaging	2.000000715	second	UO	UO:0000010	3.0x3.0x3.29999899864	millimeter	UO	UO:0000016	bold	Achieva dStream	2.00000061	second	UO	UO:0000010	5.1.7.0	MULTI COIL	Philips Medical Systems	0.030001	second	UO	UO:0000010	3	tesla	UO	UO:0000228	90	degree	UO	UO:0000185	Fast Field Echo	SENSE	sub-10_ses-localizer_task-retmapclw_run-1	/sub-10/ses-localizer/func/sub-10_ses-localizer_task-retmapclw_run-1_bold.nii.gz	OpenfMRI	ds000113d	https://openfmri.org/dataset/ds000113d	Magnetic Resonance Imaging	3.0x3.0x3.29999899864	millimeter	UO	UO:0000016	defacemask	/sub-10/ses-localizer/func/sub-10_ses-localizer_task-retmapclw_run-1_defacemask.nii.gz	OpenfMRI	ds000113d	https://openfmri.org/dataset/ds000113d	retmapclw	http://www.cognitiveatlas.org/term/id/
10	Magnetic Resonance Imaging	2.000000715	second	UO	UO:0000010	3.0x3.0x3.29999899864	millimeter	UO	UO:0000016	bold	Achieva dStream	2.00000061	second	UO	UO:0000010	5.1.7.0	MULTI COIL	Philips Medical Systems	0.030001	second	UO	UO:0000010	3	tesla	UO	UO:0000228	90	degree	UO	UO:0000185	Fast Field Echo	SENSE	sub-10_ses-localizer_task-retmapcon_run-1	/sub-10/ses-localizer/func/sub-10_ses-localizer_task-retmapcon_run-1_bold.nii.gz	OpenfMRI	ds000113d	https://openfmri.org/dataset/ds000113d	Magnetic Resonance Imaging	3.0x3.0x3.29999899864	millimeter	UO	UO:0000016	defacemask	/sub-10/ses-localizer/func/sub-10_ses-localizer_task-retmapcon_run-1_defacemask.nii.gz	OpenfMRI	ds000113d	https://openfmri.org/dataset/ds000113d	retmapcon	http://www.cognitiveatlas.org/term/id/
10	Magnetic Resonance Imaging	2.000000715	second	UO	UO:0000010	3.0x3.0x3.29999899864	millimeter	UO	UO:0000016	bold	Achieva dStream	2.00000061	second	UO	UO:0000010	5.1.7.0	MULTI COIL	Philips Medical Systems	0.030001	second	UO	UO:0000010	3	tesla	UO	UO:0000228	90	degree	UO	UO:0000185	Fast Field Echo	SENSE	sub-10_ses-localizer_task-retmapexp_run-1	/sub-10/ses-localizer/func/sub-10_ses-localizer_task-retmapexp_run-1_bold.nii.gz	OpenfMRI	ds000113d	https://openfmri.org/dataset/ds000113d	Magnetic Resonance Imaging	3.0x3.0x3.29999899864	millimeter	UO	UO:0000016	defacemask	/sub-10/ses-localizer/func/sub-10_ses-localizer_task-retmapexp_run-1_defacemask.nii.gz	OpenfMRI	ds000113d	https://openfmri.org/dataset/ds000113d	retmapexp	http://www.cognitiveatlas.org/term/id/
14	Magnetic Resonance Imaging	2.000000715	second	UO	UO:0000010	3.0x3.0x3.29999923706	millimeter	UO	UO:0000016	bold	Achieva dStream	2.00000061	second	UO	UO:0000010	5.1.7.0	MULTI COIL	Philips Medical Systems	0.030001	second	UO	UO:0000010	3	tesla	UO	UO:0000228	90	degree	UO	UO:0000185	Fast Field Echo	SENSE	sub-14_ses-localizer_task-movielocalizer_run-1	/sub-14/ses-localizer/func/sub-14_ses-localizer_task-movielocalizer_run-1_bold.nii.gz	OpenfMRI	ds000113d	https://openfmri.org/dataset/ds000113d	Magnetic Resonance Imaging	3.0x3.0x3.29999923706	millimeter	UO	UO:0000016	defacemask	/sub-14/ses-localizer/func/sub-14_ses-localizer_task-movielocalizer_run-1_defacemask.nii.gz	OpenfMRI	ds000113d	https://openfmri.org/dataset/ds000113d	movielocalizer	http://www.cognitiveatlas.org/task/id/
14	Magnetic Resonance Imaging	2.000000715	second	UO	UO:0000010	3.0x3.0x3.29999923706	millimeter	UO	UO:0000016	bold	Achieva dStream	2.00000061	second	UO	UO:0000010	5.1.7.0	MULTI COIL	Philips Medical Systems	0.030001	second	UO	UO:0000010	3	tesla	UO	UO:0000228	90	degree	UO	UO:0000185	Fast Field Echo	SENSE	sub-14_ses-localizer_task-objectcategories_run-1	/sub-14/ses-localizer/func/sub-14_ses-localizer_task-objectcategories_run-1_bold.nii.gz	OpenfMRI	ds000113d	https://openfmri.org/dataset/ds000113d	Magnetic Resonance Imaging	3.0x3.0x3.29999923706	millimeter	UO	UO:0000016	defacemask	/sub-14/ses-localizer/func/sub-14_ses-localizer_task-objectcategories_run-1_defacemask.nii.gz	OpenfMRI	ds000113d	https://openfmri.org/dataset/ds000113d	objectcategories	http://www.cognitiveatlas.org/task/
14	Magnetic Resonance Imaging	2.000000715	second	UO	UO:0000010	3.0x3.0x3.29999923706	millimeter	UO	UO:0000016	bold	Achieva dStream	2.00000061	second	UO	UO:0000010	5.1.7.0	MULTI COIL	Philips Medical Systems	0.030001	second	UO	UO:0000010	3	tesla	UO	UO:0000228	90	degree	UO	UO:0000185	Fast Field Echo	SENSE	sub-14_ses-localizer_task-objectcategories_run-2	/sub-14/ses-localizer/func/sub-14_ses-localizer_task-objectcategories_run-2_bold.nii.gz	OpenfMRI	ds000113d	https://openfmri.org/dataset/ds000113d	Magnetic Resonance Imaging	3.0x3.0x3.29999923706	millimeter	UO	UO:0000016	defacemask	/sub-14/ses-localizer/func/sub-14_ses-localizer_task-objectcategories_run-2_defacemask.nii.gz	OpenfMRI	ds000113d	https://openfmri.org/dataset/ds000113d	objectcategories	http://www.cognitiveatlas.org/task/
14	Magnetic Resonance Imaging	2.000000715	second	UO	UO:0000010	3.0x3.0x3.29999923706	millimeter	UO	UO:0000016	bold	Achieva dStream	2.00000061	second	UO	UO:0000010	5.1.7.0	MULTI COIL	Philips Medical Systems	0.030001	second	UO	UO:0000010	3	tesla	UO	UO:0000228	90	degree	UO	UO:0000185	Fast Field Echo	SENSE	sub-14_ses-localizer_task-objectcategories_run-3	/sub-14/ses-localizer/func/sub-14_ses-localizer_task-objectcategories_run-3_bold.nii.gz	OpenfMRI	ds000113d	https://openfmri.org/dataset/ds000113d	Magnetic Resonance Imaging	3.0x3.0x3.29999923706	millimeter	UO	UO:0000016	defacemask	/sub-14/ses-localizer/func/sub-14_ses-localizer_task-objectcategories_run-3_defacemask.nii.gz	OpenfMRI	ds000113d	https://openfmri.org/dataset/ds000113d	objectcategories	http://www.cognitiveatlas.org/task/
14	Magnetic Resonance Imaging	2.000000715	second	UO	UO:0000010	3.0x3.0x3.29999923706	millimeter	UO	UO:0000016	bold	Achieva dStream	2.00000061	second	UO	UO:0000010	5.1.7.0	MULTI COIL	Philips Medical Systems	0.030001	second	UO	UO:0000010	3	tesla	UO	UO:0000228	90	degree	UO	UO:0000185	Fast Field Echo	SENSE	sub-14_ses-localizer_task-objectcategories_run-4	/sub-14/ses-localizer/func/sub-14_ses-localizer_task-objectcategories_run-4_bold.nii.gz	OpenfMRI	ds000113d	https://openfmri.org/dataset/ds000113d	Magnetic Resonance Imaging	3.0x3.0x3.29999923706	millimeter	UO	UO:0000016	defacemask	/sub-14/ses-localizer/func/sub-14_ses-localizer_task-objectcategories_run-4_defacemask.nii.gz	OpenfMRI	ds000113d	https://openfmri.org/dataset/ds000113d	objectcategories	http://www.cognitiveatlas.org/task/
14	Magnetic Resonance Imaging	2.000000715	second	UO	UO:0000010	3.0x3.0x3.29999923706	millimeter	UO	UO:0000016	bold	Achieva dStream	2.00000061	second	UO	UO:0000010	5.1.7.0	MULTI COIL	Philips Medical Systems	0.030001	second	UO	UO:0000010	3	tesla	UO	UO:0000228	90	degree	UO	UO:0000185	Fast Field Echo	SENSE	sub-14_ses-localizer_task-retmapccw_run-1	/sub-14/ses-localizer/func/sub-14_ses-localizer_task-retmapccw_run-1_bold.nii.gz	OpenfMRI	ds000113d	https://openfmri.org/dataset/ds000113d	Magnetic Resonance Imaging	3.0x3.0x3.29999923706	millimeter	UO	UO:0000016	defacemask	/sub-14/ses-localizer/func/sub-14_ses-localizer_task-retmapccw_run-1_defacemask.nii.gz	OpenfMRI	ds000113d	https://openfmri.org/dataset/ds000113d	retmapccw	http://www.cognitiveatlas.org/term/id/
14	Magnetic Resonance Imaging	2.000000715	second	UO	UO:0000010	3.0x3.0x3.29999923706	millimeter	UO	UO:0000016	bold	Achieva dStream	2.00000061	second	UO	UO:0000010	5.1.7.0	MULTI COIL	Philips Medical Systems	0.030001	second	UO	UO:0000010	3	tesla	UO	UO:0000228	90	degree	UO	UO:0000185	Fast Field Echo	SENSE	sub-14_ses-localizer_task-retmapclw_run-1	/sub-14/ses-localizer/func/sub-14_ses-localizer_task-retmapclw_run-1_bold.nii.gz	OpenfMRI	ds000113d	https://openfmri.org/dataset/ds000113d	Magnetic Resonance Imaging	3.0x3.0x3.29999923706	millimeter	UO	UO:0000016	defacemask	/sub-14/ses-localizer/func/sub-14_ses-localizer_task-retmapclw_run-1_defacemask.nii.gz	OpenfMRI	ds000113d	https://openfmri.org/dataset/ds000113d	retmapclw	http://www.cognitiveatlas.org/term/id/
14	Magnetic Resonance Imaging	2.000000715	second	UO	UO:0000010	3.0x3.0x3.29999923706	millimeter	UO	UO:0000016	bold	Achieva dStream	2.00000061	second	UO	UO:0000010	5.1.7.0	MULTI COIL	Philips Medical Systems	0.030001	second	UO	UO:0000010	3	tesla	UO	UO:0000228	90	degree	UO	UO:0000185	Fast Field Echo	SENSE	sub-14_ses-localizer_task-retmapcon_run-1	/sub-14/ses-localizer/func/sub-14_ses-localizer_task-retmapcon_run-1_bold.nii.gz	OpenfMRI	ds000113d	https://openfmri.org/dataset/ds000113d	Magnetic Resonance Imaging	3.0x3.0x3.29999923706	millimeter	UO	UO:0000016	defacemask	/sub-14/ses-localizer/func/sub-14_ses-localizer_task-retmapcon_run-1_defacemask.nii.gz	OpenfMRI	ds000113d	https://openfmri.org/dataset/ds000113d	retmapcon	http://www.cognitiveatlas.org/term/id/
14	Magnetic Resonance Imaging	2.000000715	second	UO	UO:0000010	3.0x3.0x3.29999923706	millimeter	UO	UO:0000016	bold	Achieva dStream	2.00000061	second	UO	UO:0000010	5.1.7.0	MULTI COIL	Philips Medical Systems	0.030001	second	UO	UO:0000010	3	tesla	UO	UO:0000228	90	degree	UO	UO:0000185	Fast Field Echo	SENSE	sub-14_ses-localizer_task-retmapexp_run-1	/sub-14/ses-localizer/func/sub-14_ses-localizer_task-retmapexp_run-1_bold.nii.gz	OpenfMRI	ds000113d	https://openfmri.org/dataset/ds000113d	Magnetic Resonance Imaging	3.0x3.0x3.29999923706	millimeter	UO	UO:0000016	defacemask	/sub-14/ses-localizer/func/sub-14_ses-localizer_task-retmapexp_run-1_defacemask.nii.gz	OpenfMRI	ds000113d	https://openfmri.org/dataset/ds000113d	retmapexp	http://www.cognitiveatlas.org/term/id/
15	Magnetic Resonance Imaging	2.000000715	second	UO	UO:0000010	3.0x3.0x3.30000162125	millimeter	UO	UO:0000016	bold	Achieva dStream	2.00000061	second	UO	UO:0000010	5.1.7.0	MULTI COIL	Philips Medical Systems	0.030001	second	UO	UO:0000010	3	tesla	UO	UO:0000228	90	degree	UO	UO:0000185	Fast Field Echo	SENSE	sub-15_ses-localizer_task-movielocalizer_run-1	/sub-15/ses-localizer/func/sub-15_ses-localizer_task-movielocalizer_run-1_bold.nii.gz	OpenfMRI	ds000113d	https://openfmri.org/dataset/ds000113d	Magnetic Resonance Imaging	3.0x3.0x3.30000162125	millimeter	UO	UO:0000016	defacemask	/sub-15/ses-localizer/func/sub-15_ses-localizer_task-movielocalizer_run-1_defacemask.nii.gz	OpenfMRI	ds000113d	https://openfmri.org/dataset/ds000113d	movielocalizer	http://www.cognitiveatlas.org/task/id/
15	Magnetic Resonance Imaging	2.000000715	second	UO	UO:0000010	3.0x3.0x3.30000162125	millimeter	UO	UO:0000016	bold	Achieva dStream	2.00000061	second	UO	UO:0000010	5.1.7.0	MULTI COIL	Philips Medical Systems	0.030001	second	UO	UO:0000010	3	tesla	UO	UO:0000228	90	degree	UO	UO:0000185	Fast Field Echo	SENSE	sub-15_ses-localizer_task-objectcategories_run-1	/sub-15/ses-localizer/func/sub-15_ses-localizer_task-objectcategories_run-1_bold.nii.gz	OpenfMRI	ds000113d	https://openfmri.org/dataset/ds000113d	Magnetic Resonance Imaging	3.0x3.0x3.30000162125	millimeter	UO	UO:0000016	defacemask	/sub-15/ses-localizer/func/sub-15_ses-localizer_task-objectcategories_run-1_defacemask.nii.gz	OpenfMRI	ds000113d	https://openfmri.org/dataset/ds000113d	objectcategories	http://www.cognitiveatlas.org/task/
15	Magnetic Resonance Imaging	2.000000715	second	UO	UO:0000010	3.0x3.0x3.30000162125	millimeter	UO	UO:0000016	bold	Achieva dStream	2.00000061	second	UO	UO:0000010	5.1.7.0	MULTI COIL	Philips Medical Systems	0.030001	second	UO	UO:0000010	3	tesla	UO	UO:0000228	90	degree	UO	UO:0000185	Fast Field Echo	SENSE	sub-15_ses-localizer_task-objectcategories_run-2	/sub-15/ses-localizer/func/sub-15_ses-localizer_task-objectcategories_run-2_bold.nii.gz	OpenfMRI	ds000113d	https://openfmri.org/dataset/ds000113d	Magnetic Resonance Imaging	3.0x3.0x3.30000162125	millimeter	UO	UO:0000016	defacemask	/sub-15/ses-localizer/func/sub-15_ses-localizer_task-objectcategories_run-2_defacemask.nii.gz	OpenfMRI	ds000113d	https://openfmri.org/dataset/ds000113d	objectcategories	http://www.cognitiveatlas.org/task/
15	Magnetic Resonance Imaging	2.000000715	second	UO	UO:0000010	3.0x3.0x3.30000162125	millimeter	UO	UO:0000016	bold	Achieva dStream	2.00000061	second	UO	UO:0000010	5.1.7.0	MULTI COIL	Philips Medical Systems	0.030001	second	UO	UO:0000010	3	tesla	UO	UO:0000228	90	degree	UO	UO:0000185	Fast Field Echo	SENSE	sub-15_ses-localizer_task-objectcategories_run-3	/sub-15/ses-localizer/func/sub-15_ses-localizer_task-objectcategories_run-3_bold.nii.gz	OpenfMRI	ds000113d	https://openfmri.org/dataset/ds000113d	Magnetic Resonance Imaging	3.0x3.0x3.30000162125	millimeter	UO	UO:0000016	defacemask	/sub-15/ses-localizer/func/sub-15_ses-localizer_task-objectcategories_run-3_defacemask.nii.gz	OpenfMRI	ds000113d	https://openfmri.org/dataset/ds000113d	objectcategories	http://www.cognitiveatlas.org/task/
15	Magnetic Resonance Imaging	2.000000715	second	UO	UO:0000010	3.0x3.0x3.30000162125	millimeter	UO	UO:0000016	bold	Achieva dStream	2.00000061	second	UO	UO:0000010	5.1.7.0	MULTI COIL	Philips Medical Systems	0.030001	second	UO	UO:0000010	3	tesla	UO	UO:0000228	90	degree	UO	UO:0000185	Fast Field Echo	SENSE	sub-15_ses-localizer_task-objectcategories_run-4	/sub-15/ses-localizer/func/sub-15_ses-localizer_task-objectcategories_run-4_bold.nii.gz	OpenfMRI	ds000113d	https://openfmri.org/dataset/ds000113d	Magnetic Resonance Imaging	3.0x3.0x3.30000162125	millimeter	UO	UO:0000016	defacemask	/sub-15/ses-localizer/func/sub-15_ses-localizer_task-objectcategories_run-4_defacemask.nii.gz	OpenfMRI	ds000113d	https://openfmri.org/dataset/ds000113d	objectcategories	http://www.cognitiveatlas.org/task/
15	Magnetic Resonance Imaging	2.000000715	second	UO	UO:0000010	3.0x3.0x3.30000162125	millimeter	UO	UO:0000016	bold	Achieva dStream	2.00000061	second	UO	UO:0000010	5.1.7.0	MULTI COIL	Philips Medical Systems	0.030001	second	UO	UO:0000010	3	tesla	UO	UO:0000228	90	degree	UO	UO:0000185	Fast Field Echo	SENSE	sub-15_ses-localizer_task-retmapccw_run-1	/sub-15/ses-localizer/func/sub-15_ses-localizer_task-retmapccw_run-1_bold.nii.gz	OpenfMRI	ds000113d	https://openfmri.org/dataset/ds000113d	Magnetic Resonance Imaging	3.0x3.0x3.30000162125	millimeter	UO	UO:0000016	defacemask	/sub-15/ses-localizer/func/sub-15_ses-localizer_task-retmapccw_run-1_defacemask.nii.gz	OpenfMRI	ds000113d	https://openfmri.org/dataset/ds000113d	retmapccw	http://www.cognitiveatlas.org/term/id/
15	Magnetic Resonance Imaging	2.000000715	second	UO	UO:0000010	3.0x3.0x3.30000162125	millimeter	UO	UO:0000016	bold	Achieva dStream	2.00000061	second	UO	UO:0000010	5.1.7.0	MULTI COIL	Philips Medical Systems	0.030001	second	UO	UO:0000010	3	tesla	UO	UO:0000228	90	degree	UO	UO:0000185	Fast Field Echo	SENSE	sub-15_ses-localizer_task-retmapclw_run-1	/sub-15/ses-localizer/func/sub-15_ses-localizer_task-retmapclw_run-1_bold.nii.gz	OpenfMRI	ds000113d	https://openfmri.org/dataset/ds000113d	Magnetic Resonance Imaging	3.0x3.0x3.30000162125	millimeter	UO	UO:0000016	defacemask	/sub-15/ses-localizer/func/sub-15_ses-localizer_task-retmapclw_run-1_defacemask.nii.gz	OpenfMRI	ds000113d	https://openfmri.org/dataset/ds000113d	retmapclw	http://www.cognitiveatlas.org/term/id/
15	Magnetic Resonance Imaging	2.000000715	second	UO	UO:0000010	3.0x3.0x3.30000162125	millimeter	UO	UO:0000016	bold	Achieva dStream	2.00000061	second	UO	UO:0000010	5.1.7.0	MULTI COIL	Philips Medical Systems	0.030001	second	UO	UO:0000010	3	tesla	UO	UO:0000228	90	degree	UO	UO:0000185	Fast Field Echo	SENSE	sub-15_ses-localizer_task-retmapcon_run-1	/sub-15/ses-localizer/func/sub-15_ses-localizer_task-retmapcon_run-1_bold.nii.gz	OpenfMRI	ds000113d	https://openfmri.org/dataset/ds000113d	Magnetic Resonance Imaging	3.0x3.0x3.30000162125	millimeter	UO	UO:0000016	defacemask	/sub-15/ses-localizer/func/sub-15_ses-localizer_task-retmapcon_run-1_defacemask.nii.gz	OpenfMRI	ds000113d	https://openfmri.org/dataset/ds000113d	retmapcon	http://www.cognitiveatlas.org/term/id/
15	Magnetic Resonance Imaging	2.000000715	second	UO	UO:0000010	3.0x3.0x3.30000162125	millimeter	UO	UO:0000016	bold	Achieva dStream	2.00000061	second	UO	UO:0000010	5.1.7.0	MULTI COIL	Philips Medical Systems	0.030001	second	UO	UO:0000010	3	tesla	UO	UO:0000228	90	degree	UO	UO:0000185	Fast Field Echo	SENSE	sub-15_ses-localizer_task-retmapexp_run-1	/sub-15/ses-localizer/func/sub-15_ses-localizer_task-retmapexp_run-1_bold.nii.gz	OpenfMRI	ds000113d	https://openfmri.org/dataset/ds000113d	Magnetic Resonance Imaging	3.0x3.0x3.30000162125	millimeter	UO	UO:0000016	defacemask	/sub-15/ses-localizer/func/sub-15_ses-localizer_task-retmapexp_run-1_defacemask.nii.gz	OpenfMRI	ds000113d	https://openfmri.org/dataset/ds000113d	retmapexp	http://www.cognitiveatlas.org/term/id/
16	Magnetic Resonance Imaging	2.000000715	second	UO	UO:0000010	3.0x3.0x3.30000281334	millimeter	UO	UO:0000016	bold	Achieva dStream	2.00000061	second	UO	UO:0000010	5.1.7.0	MULTI COIL	Philips Medical Systems	0.030001	second	UO	UO:0000010	3	tesla	UO	UO:0000228	90	degree	UO	UO:0000185	Fast Field Echo	SENSE	sub-16_ses-localizer_task-movielocalizer_run-1	/sub-16/ses-localizer/func/sub-16_ses-localizer_task-movielocalizer_run-1_bold.nii.gz	OpenfMRI	ds000113d	https://openfmri.org/dataset/ds000113d	Magnetic Resonance Imaging	3.0x3.0x3.30000281334	millimeter	UO	UO:0000016	defacemask	/sub-16/ses-localizer/func/sub-16_ses-localizer_task-movielocalizer_run-1_defacemask.nii.gz	OpenfMRI	ds000113d	https://openfmri.org/dataset/ds000113d	movielocalizer	http://www.cognitiveatlas.org/task/id/
16	Magnetic Resonance Imaging	2.000000715	second	UO	UO:0000010	3.0x3.0x3.30000281334	millimeter	UO	UO:0000016	bold	Achieva dStream	2.00000061	second	UO	UO:0000010	5.1.7.0	MULTI COIL	Philips Medical Systems	0.030001	second	UO	UO:0000010	3	tesla	UO	UO:0000228	90	degree	UO	UO:0000185	Fast Field Echo	SENSE	sub-16_ses-localizer_task-objectcategories_run-1	/sub-16/ses-localizer/func/sub-16_ses-localizer_task-objectcategories_run-1_bold.nii.gz	OpenfMRI	ds000113d	https://openfmri.org/dataset/ds000113d	Magnetic Resonance Imaging	3.0x3.0x3.30000281334	millimeter	UO	UO:0000016	defacemask	/sub-16/ses-localizer/func/sub-16_ses-localizer_task-objectcategories_run-1_defacemask.nii.gz	OpenfMRI	ds000113d	https://openfmri.org/dataset/ds000113d	objectcategories	http://www.cognitiveatlas.org/task/
16	Magnetic Resonance Imaging	2.000000715	second	UO	UO:0000010	3.0x3.0x3.30000281334	millimeter	UO	UO:0000016	bold	Achieva dStream	2.00000061	second	UO	UO:0000010	5.1.7.0	MULTI COIL	Philips Medical Systems	0.030001	second	UO	UO:0000010	3	tesla	UO	UO:0000228	90	degree	UO	UO:0000185	Fast Field Echo	SENSE	sub-16_ses-localizer_task-objectcategories_run-2	/sub-16/ses-localizer/func/sub-16_ses-localizer_task-objectcategories_run-2_bold.nii.gz	OpenfMRI	ds000113d	https://openfmri.org/dataset/ds000113d	Magnetic Resonance Imaging	3.0x3.0x3.30000281334	millimeter	UO	UO:0000016	defacemask	/sub-16/ses-localizer/func/sub-16_ses-localizer_task-objectcategories_run-2_defacemask.nii.gz	OpenfMRI	ds000113d	https://openfmri.org/dataset/ds000113d	objectcategories	http://www.cognitiveatlas.org/task/
16	Magnetic Resonance Imaging	2.000000715	second	UO	UO:0000010	3.0x3.0x3.30000281334	millimeter	UO	UO:0000016	bold	Achieva dStream	2.00000061	second	UO	UO:0000010	5.1.7.0	MULTI COIL	Philips Medical Systems	0.030001	second	UO	UO:0000010	3	tesla	UO	UO:0000228	90	degree	UO	UO:0000185	Fast Field Echo	SENSE	sub-16_ses-localizer_task-objectcategories_run-3	/sub-16/ses-localizer/func/sub-16_ses-localizer_task-objectcategories_run-3_bold.nii.gz	OpenfMRI	ds000113d	https://openfmri.org/dataset/ds000113d	Magnetic Resonance Imaging	3.0x3.0x3.30000281334	millimeter	UO	UO:0000016	defacemask	/sub-16/ses-localizer/func/sub-16_ses-localizer_task-objectcategories_run-3_defacemask.nii.gz	OpenfMRI	ds000113d	https://openfmri.org/dataset/ds000113d	objectcategories	http://www.cognitiveatlas.org/task/
16	Magnetic Resonance Imaging	2.000000715	second	UO	UO:0000010	3.0x3.0x3.30000281334	millimeter	UO	UO:0000016	bold	Achieva dStream	2.00000061	second	UO	UO:0000010	5.1.7.0	MULTI COIL	Philips Medical Systems	0.030001	second	UO	UO:0000010	3	tesla	UO	UO:0000228	90	degree	UO	UO:0000185	Fast Field Echo	SENSE	sub-16_ses-localizer_task-objectcategories_run-4	/sub-16/ses-localizer/func/sub-16_ses-localizer_task-objectcategories_run-4_bold.nii.gz	OpenfMRI	ds000113d	https://openfmri.org/dataset/ds000113d	Magnetic Resonance Imaging	3.0x3.0x3.30000281334	millimeter	UO	UO:0000016	defacemask	/sub-16/ses-localizer/func/sub-16_ses-localizer_task-objectcategories_run-4_defacemask.nii.gz	OpenfMRI	ds000113d	https://openfmri.org/dataset/ds000113d	objectcategories	http://www.cognitiveatlas.org/task/
16	Magnetic Resonance Imaging	2.000000715	second	UO	UO:0000010	3.0x3.0x3.30000281334	millimeter	UO	UO:0000016	bold	Achieva dStream	2.00000061	second	UO	UO:0000010	5.1.7.0	MULTI COIL	Philips Medical Systems	0.030001	second	UO	UO:0000010	3	tesla	UO	UO:0000228	90	degree	UO	UO:0000185	Fast Field Echo	SENSE	sub-16_ses-localizer_task-retmapccw_run-1	/sub-16/ses-localizer/func/sub-16_ses-localizer_task-retmapccw_run-1_bold.nii.gz	OpenfMRI	ds000113d	https://openfmri.org/dataset/ds000113d	Magnetic Resonance Imaging	3.0x3.0x3.30000281334	millimeter	UO	UO:0000016	defacemask	/sub-16/ses-localizer/func/sub-16_ses-localizer_task-retmapccw_run-1_defacemask.nii.gz	OpenfMRI	ds000113d	https://openfmri.org/dataset/ds000113d	retmapccw	http://www.cognitiveatlas.org/term/id/
16	Magnetic Resonance Imaging	2.000000715	second	UO	UO:0000010	3.0x3.0x3.30000281334	millimeter	UO	UO:0000016	bold	Achieva dStream	2.00000061	second	UO	UO:0000010	5.1.7.0	MULTI COIL	Philips Medical Systems	0.030001	second	UO	UO:0000010	3	tesla	UO	UO:0000228	90	degree	UO	UO:0000185	Fast Field Echo	SENSE	sub-16_ses-localizer_task-retmapclw_run-1	/sub-16/ses-localizer/func/sub-16_ses-localizer_task-retmapclw_run-1_bold.nii.gz	OpenfMRI	ds000113d	https://openfmri.org/dataset/ds000113d	Magnetic Resonance Imaging	3.0x3.0x3.30000281334	millimeter	UO	UO:0000016	defacemask	/sub-16/ses-localizer/func/sub-16_ses-localizer_task-retmapclw_run-1_defacemask.nii.gz	OpenfMRI	ds000113d	https://openfmri.org/dataset/ds000113d	retmapclw	http://www.cognitiveatlas.org/term/id/
16	Magnetic Resonance Imaging	2.000000715	second	UO	UO:0000010	3.0x3.0x3.30000281334	millimeter	UO	UO:0000016	bold	Achieva dStream	2.00000061	second	UO	UO:0000010	5.1.7.0	MULTI COIL	Philips Medical Systems	0.030001	second	UO	UO:0000010	3	tesla	UO	UO:0000228	90	degree	UO	UO:0000185	Fast Field Echo	SENSE	sub-16_ses-localizer_task-retmapcon_run-1	/sub-16/ses-localizer/func/sub-16_ses-localizer_task-retmapcon_run-1_bold.nii.gz	OpenfMRI	ds000113d	https://openfmri.org/dataset/ds000113d	Magnetic Resonance Imaging	3.0x3.0x3.30000281334	millimeter	UO	UO:0000016	defacemask	/sub-16/ses-localizer/func/sub-16_ses-localizer_task-retmapcon_run-1_defacemask.nii.gz	OpenfMRI	ds000113d	https://openfmri.org/dataset/ds000113d	retmapcon	http://www.cognitiveatlas.org/term/id/
16	Magnetic Resonance Imaging	2.000000715	second	UO	UO:0000010	3.0x3.0x3.30000281334	millimeter	UO	UO:0000016	bold	Achieva dStream	2.00000061	second	UO	UO:0000010	5.1.7.0	MULTI COIL	Philips Medical Systems	0.030001	second	UO	UO:0000010	3	tesla	UO	UO:0000228	90	degree	UO	UO:0000185	Fast Field Echo	SENSE	sub-16_ses-localizer_task-retmapexp_run-1	/sub-16/ses-localizer/func/sub-16_ses-localizer_task-retmapexp_run-1_bold.nii.gz	OpenfMRI	ds000113d	https://openfmri.org/dataset/ds000113d	Magnetic Resonance Imaging	3.0x3.0x3.30000281334	millimeter	UO	UO:0000016	defacemask	/sub-16/ses-localizer/func/sub-16_ses-localizer_task-retmapexp_run-1_defacemask.nii.gz	OpenfMRI	ds000113d	https://openfmri.org/dataset/ds000113d	retmapexp	http://www.cognitiveatlas.org/term/id/
17	Magnetic Resonance Imaging	2.000000715	second	UO	UO:0000010	3.0x3.0x3.29999899864	millimeter	UO	UO:0000016	bold	Achieva dStream	2.00000061	second	UO	UO:0000010	5.1.7.0	MULTI COIL	Philips Medical Systems	0.030001	second	UO	UO:0000010	3	tesla	UO	UO:0000228	90	degree	UO	UO:0000185	Fast Field Echo	SENSE	sub-17_ses-localizer_task-movielocalizer_run-1	/sub-17/ses-localizer/func/sub-17_ses-localizer_task-movielocalizer_run-1_bold.nii.gz	OpenfMRI	ds000113d	https://openfmri.org/dataset/ds000113d	Magnetic Resonance Imaging	3.0x3.0x3.29999899864	millimeter	UO	UO:0000016	defacemask	/sub-17/ses-localizer/func/sub-17_ses-localizer_task-movielocalizer_run-1_defacemask.nii.gz	OpenfMRI	ds000113d	https://openfmri.org/dataset/ds000113d	movielocalizer	http://www.cognitiveatlas.org/task/id/
17	Magnetic Resonance Imaging	2.000000715	second	UO	UO:0000010	3.0x3.0x3.29999899864	millimeter	UO	UO:0000016	bold	Achieva dStream	2.00000061	second	UO	UO:0000010	5.1.7.0	MULTI COIL	Philips Medical Systems	0.030001	second	UO	UO:0000010	3	tesla	UO	UO:0000228	90	degree	UO	UO:0000185	Fast Field Echo	SENSE	sub-17_ses-localizer_task-objectcategories_run-1	/sub-17/ses-localizer/func/sub-17_ses-localizer_task-objectcategories_run-1_bold.nii.gz	OpenfMRI	ds000113d	https://openfmri.org/dataset/ds000113d	Magnetic Resonance Imaging	3.0x3.0x3.29999899864	millimeter	UO	UO:0000016	defacemask	/sub-17/ses-localizer/func/sub-17_ses-localizer_task-objectcategories_run-1_defacemask.nii.gz	OpenfMRI	ds000113d	https://openfmri.org/dataset/ds000113d	objectcategories	http://www.cognitiveatlas.org/task/
17	Magnetic Resonance Imaging	2.000000715	second	UO	UO:0000010	3.0x3.0x3.29999899864	millimeter	UO	UO:0000016	bold	Achieva dStream	2.00000061	second	UO	UO:0000010	5.1.7.0	MULTI COIL	Philips Medical Systems	0.030001	second	UO	UO:0000010	3	tesla	UO	UO:0000228	90	degree	UO	UO:0000185	Fast Field Echo	SENSE	sub-17_ses-localizer_task-objectcategories_run-2	/sub-17/ses-localizer/func/sub-17_ses-localizer_task-objectcategories_run-2_bold.nii.gz	OpenfMRI	ds000113d	https://openfmri.org/dataset/ds000113d	Magnetic Resonance Imaging	3.0x3.0x3.29999899864	millimeter	UO	UO:0000016	defacemask	/sub-17/ses-localizer/func/sub-17_ses-localizer_task-objectcategories_run-2_defacemask.nii.gz	OpenfMRI	ds000113d	https://openfmri.org/dataset/ds000113d	objectcategories	http://www.cognitiveatlas.org/task/
17	Magnetic Resonance Imaging	2.000000715	second	UO	UO:0000010	3.0x3.0x3.29999899864	millimeter	UO	UO:0000016	bold	Achieva dStream	2.00000061	second	UO	UO:0000010	5.1.7.0	MULTI COIL	Philips Medical Systems	0.030001	second	UO	UO:0000010	3	tesla	UO	UO:0000228	90	degree	UO	UO:0000185	Fast Field Echo	SENSE	sub-17_ses-localizer_task-objectcategories_run-3	/sub-17/ses-localizer/func/sub-17_ses-localizer_task-objectcategories_run-3_bold.nii.gz	OpenfMRI	ds000113d	https://openfmri.org/dataset/ds000113d	Magnetic Resonance Imaging	3.0x3.0x3.29999899864	millimeter	UO	UO:0000016	defacemask	/sub-17/ses-localizer/func/sub-17_ses-localizer_task-objectcategories_run-3_defacemask.nii.gz	OpenfMRI	ds000113d	https://openfmri.org/dataset/ds000113d	objectcategories	http://www.cognitiveatlas.org/task/
17	Magnetic Resonance Imaging	2.000000715	second	UO	UO:0000010	3.0x3.0x3.29999899864	millimeter	UO	UO:0000016	bold	Achieva dStream	2.00000061	second	UO	UO:0000010	5.1.7.0	MULTI COIL	Philips Medical Systems	0.030001	second	UO	UO:0000010	3	tesla	UO	UO:0000228	90	degree	UO	UO:0000185	Fast Field Echo	SENSE	sub-17_ses-localizer_task-objectcategories_run-4	/sub-17/ses-localizer/func/sub-17_ses-localizer_task-objectcategories_run-4_bold.nii.gz	OpenfMRI	ds000113d	https://openfmri.org/dataset/ds000113d	Magnetic Resonance Imaging	3.0x3.0x3.29999899864	millimeter	UO	UO:0000016	defacemask	/sub-17/ses-localizer/func/sub-17_ses-localizer_task-objectcategories_run-4_defacemask.nii.gz	OpenfMRI	ds000113d	https://openfmri.org/dataset/ds000113d	objectcategories	http://www.cognitiveatlas.org/task/
17	Magnetic Resonance Imaging	2.000000715	second	UO	UO:0000010	3.0x3.0x3.29999899864	millimeter	UO	UO:0000016	bold	Achieva dStream	2.00000061	second	UO	UO:0000010	5.1.7.0	MULTI COIL	Philips Medical Systems	0.030001	second	UO	UO:0000010	3	tesla	UO	UO:0000228	90	degree	UO	UO:0000185	Fast Field Echo	SENSE	sub-17_ses-localizer_task-retmapccw_run-1	/sub-17/ses-localizer/func/sub-17_ses-localizer_task-retmapccw_run-1_bold.nii.gz	OpenfMRI	ds000113d	https://openfmri.org/dataset/ds000113d	Magnetic Resonance Imaging	3.0x3.0x3.29999899864	millimeter	UO	UO:0000016	defacemask	/sub-17/ses-localizer/func/sub-17_ses-localizer_task-retmapccw_run-1_defacemask.nii.gz	OpenfMRI	ds000113d	https://openfmri.org/dataset/ds000113d	retmapccw	http://www.cognitiveatlas.org/term/id/
17	Magnetic Resonance Imaging	2.000000715	second	UO	UO:0000010	3.0x3.0x3.29999899864	millimeter	UO	UO:0000016	bold	Achieva dStream	2.00000061	second	UO	UO:0000010	5.1.7.0	MULTI COIL	Philips Medical Systems	0.030001	second	UO	UO:0000010	3	tesla	UO	UO:0000228	90	degree	UO	UO:0000185	Fast Field Echo	SENSE	sub-17_ses-localizer_task-retmapclw_run-1	/sub-17/ses-localizer/func/sub-17_ses-localizer_task-retmapclw_run-1_bold.nii.gz	OpenfMRI	ds000113d	https://openfmri.org/dataset/ds000113d	Magnetic Resonance Imaging	3.0x3.0x3.29999899864	millimeter	UO	UO:0000016	defacemask	/sub-17/ses-localizer/func/sub-17_ses-localizer_task-retmapclw_run-1_defacemask.nii.gz	OpenfMRI	ds000113d	https://openfmri.org/dataset/ds000113d	retmapclw	http://www.cognitiveatlas.org/term/id/
17	Magnetic Resonance Imaging	2.000000715	second	UO	UO:0000010	3.0x3.0x3.29999899864	millimeter	UO	UO:0000016	bold	Achieva dStream	2.00000061	second	UO	UO:0000010	5.1.7.0	MULTI COIL	Philips Medical Systems	0.030001	second	UO	UO:0000010	3	tesla	UO	UO:0000228	90	degree	UO	UO:0000185	Fast Field Echo	SENSE	sub-17_ses-localizer_task-retmapcon_run-1	/sub-17/ses-localizer/func/sub-17_ses-localizer_task-retmapcon_run-1_bold.nii.gz	OpenfMRI	ds000113d	https://openfmri.org/dataset/ds000113d	Magnetic Resonance Imaging	3.0x3.0x3.29999899864	millimeter	UO	UO:0000016	defacemask	/sub-17/ses-localizer/func/sub-17_ses-localizer_task-retmapcon_run-1_defacemask.nii.gz	OpenfMRI	ds000113d	https://openfmri.org/dataset/ds000113d	retmapcon	http://www.cognitiveatlas.org/term/id/
17	Magnetic Resonance Imaging	2.000000715	second	UO	UO:0000010	3.0x3.0x3.29999899864	millimeter	UO	UO:0000016	bold	Achieva dStream	2.00000061	second	UO	UO:0000010	5.1.7.0	MULTI COIL	Philips Medical Systems	0.030001	second	UO	UO:0000010	3	tesla	UO	UO:0000228	90	degree	UO	UO:0000185	Fast Field Echo	SENSE	sub-17_ses-localizer_task-retmapexp_run-1	/sub-17/ses-localizer/func/sub-17_ses-localizer_task-retmapexp_run-1_bold.nii.gz	OpenfMRI	ds000113d	https://openfmri.org/dataset/ds000113d	Magnetic Resonance Imaging	3.0x3.0x3.29999899864	millimeter	UO	UO:0000016	defacemask	/sub-17/ses-localizer/func/sub-17_ses-localizer_task-retmapexp_run-1_defacemask.nii.gz	OpenfMRI	ds000113d	https://openfmri.org/dataset/ds000113d	retmapexp	http://www.cognitiveatlas.org/term/id/
18	Magnetic Resonance Imaging	2.000000715	second	UO	UO:0000010	3.0x3.0x3.30000090599	millimeter	UO	UO:0000016	bold	Achieva dStream	2.00000061	second	UO	UO:0000010	5.1.7.0	MULTI COIL	Philips Medical Systems	0.030001	second	UO	UO:0000010	3	tesla	UO	UO:0000228	90	degree	UO	UO:0000185	Fast Field Echo	SENSE	sub-18_ses-localizer_task-movielocalizer_run-1	/sub-18/ses-localizer/func/sub-18_ses-localizer_task-movielocalizer_run-1_bold.nii.gz	OpenfMRI	ds000113d	https://openfmri.org/dataset/ds000113d	Magnetic Resonance Imaging	3.0x3.0x3.30000090599	millimeter	UO	UO:0000016	defacemask	/sub-18/ses-localizer/func/sub-18_ses-localizer_task-movielocalizer_run-1_defacemask.nii.gz	OpenfMRI	ds000113d	https://openfmri.org/dataset/ds000113d	movielocalizer	http://www.cognitiveatlas.org/task/id/
18	Magnetic Resonance Imaging	2.000000715	second	UO	UO:0000010	3.0x3.0x3.30000090599	millimeter	UO	UO:0000016	bold	Achieva dStream	2.00000061	second	UO	UO:0000010	5.1.7.0	MULTI COIL	Philips Medical Systems	0.030001	second	UO	UO:0000010	3	tesla	UO	UO:0000228	90	degree	UO	UO:0000185	Fast Field Echo	SENSE	sub-18_ses-localizer_task-objectcategories_run-1	/sub-18/ses-localizer/func/sub-18_ses-localizer_task-objectcategories_run-1_bold.nii.gz	OpenfMRI	ds000113d	https://openfmri.org/dataset/ds000113d	Magnetic Resonance Imaging	3.0x3.0x3.30000090599	millimeter	UO	UO:0000016	defacemask	/sub-18/ses-localizer/func/sub-18_ses-localizer_task-objectcategories_run-1_defacemask.nii.gz	OpenfMRI	ds000113d	https://openfmri.org/dataset/ds000113d	objectcategories	http://www.cognitiveatlas.org/task/
18	Magnetic Resonance Imaging	2.000000715	second	UO	UO:0000010	3.0x3.0x3.30000090599	millimeter	UO	UO:0000016	bold	Achieva dStream	2.00000061	second	UO	UO:0000010	5.1.7.0	MULTI COIL	Philips Medical Systems	0.030001	second	UO	UO:0000010	3	tesla	UO	UO:0000228	90	degree	UO	UO:0000185	Fast Field Echo	SENSE	sub-18_ses-localizer_task-objectcategories_run-2	/sub-18/ses-localizer/func/sub-18_ses-localizer_task-objectcategories_run-2_bold.nii.gz	OpenfMRI	ds000113d	https://openfmri.org/dataset/ds000113d	Magnetic Resonance Imaging	3.0x3.0x3.30000090599	millimeter	UO	UO:0000016	defacemask	/sub-18/ses-localizer/func/sub-18_ses-localizer_task-objectcategories_run-2_defacemask.nii.gz	OpenfMRI	ds000113d	https://openfmri.org/dataset/ds000113d	objectcategories	http://www.cognitiveatlas.org/task/
18	Magnetic Resonance Imaging	2.000000715	second	UO	UO:0000010	3.0x3.0x3.30000090599	millimeter	UO	UO:0000016	bold	Achieva dStream	2.00000061	second	UO	UO:0000010	5.1.7.0	MULTI COIL	Philips Medical Systems	0.030001	second	UO	UO:0000010	3	tesla	UO	UO:0000228	90	degree	UO	UO:0000185	Fast Field Echo	SENSE	sub-18_ses-localizer_task-objectcategories_run-3	/sub-18/ses-localizer/func/sub-18_ses-localizer_task-objectcategories_run-3_bold.nii.gz	OpenfMRI	ds000113d	https://openfmri.org/dataset/ds000113d	Magnetic Resonance Imaging	3.0x3.0x3.30000090599	millimeter	UO	UO:0000016	defacemask	/sub-18/ses-localizer/func/sub-18_ses-localizer_task-objectcategories_run-3_defacemask.nii.gz	OpenfMRI	ds000113d	https://openfmri.org/dataset/ds000113d	objectcategories	http://www.cognitiveatlas.org/task/
18	Magnetic Resonance Imaging	2.000000715	second	UO	UO:0000010	3.0x3.0x3.30000090599	millimeter	UO	UO:0000016	bold	Achieva dStream	2.00000061	second	UO	UO:0000010	5.1.7.0	MULTI COIL	Philips Medical Systems	0.030001	second	UO	UO:0000010	3	tesla	UO	UO:0000228	90	degree	UO	UO:0000185	Fast Field Echo	SENSE	sub-18_ses-localizer_task-objectcategories_run-4	/sub-18/ses-localizer/func/sub-18_ses-localizer_task-objectcategories_run-4_bold.nii.gz	OpenfMRI	ds000113d	https://openfmri.org/dataset/ds000113d	Magnetic Resonance Imaging	3.0x3.0x3.30000090599	millimeter	UO	UO:0000016	defacemask	/sub-18/ses-localizer/func/sub-18_ses-localizer_task-objectcategories_run-4_defacemask.nii.gz	OpenfMRI	ds000113d	https://openfmri.org/dataset/ds000113d	objectcategories	http://www.cognitiveatlas.org/task/
18	Magnetic Resonance Imaging	2.000000715	second	UO	UO:0000010	3.0x3.0x3.30000090599	millimeter	UO	UO:0000016	bold	Achieva dStream	2.00000061	second	UO	UO:0000010	5.1.7.0	MULTI COIL	Philips Medical Systems	0.030001	second	UO	UO:0000010	3	tesla	UO	UO:0000228	90	degree	UO	UO:0000185	Fast Field Echo	SENSE	sub-18_ses-localizer_task-retmapccw_run-1	/sub-18/ses-localizer/func/sub-18_ses-localizer_task-retmapccw_run-1_bold.nii.gz	OpenfMRI	ds000113d	https://openfmri.org/dataset/ds000113d	Magnetic Resonance Imaging	3.0x3.0x3.30000090599	millimeter	UO	UO:0000016	defacemask	/sub-18/ses-localizer/func/sub-18_ses-localizer_task-retmapccw_run-1_defacemask.nii.gz	OpenfMRI	ds000113d	https://openfmri.org/dataset/ds000113d	retmapccw	http://www.cognitiveatlas.org/term/id/
18	Magnetic Resonance Imaging	2.000000715	second	UO	UO:0000010	3.0x3.0x3.30000090599	millimeter	UO	UO:0000016	bold	Achieva dStream	2.00000061	second	UO	UO:0000010	5.1.7.0	MULTI COIL	Philips Medical Systems	0.030001	second	UO	UO:0000010	3	tesla	UO	UO:0000228	90	degree	UO	UO:0000185	Fast Field Echo	SENSE	sub-18_ses-localizer_task-retmapclw_run-1	/sub-18/ses-localizer/func/sub-18_ses-localizer_task-retmapclw_run-1_bold.nii.gz	OpenfMRI	ds000113d	https://openfmri.org/dataset/ds000113d	Magnetic Resonance Imaging	3.0x3.0x3.30000090599	millimeter	UO	UO:0000016	defacemask	/sub-18/ses-localizer/func/sub-18_ses-localizer_task-retmapclw_run-1_defacemask.nii.gz	OpenfMRI	ds000113d	https://openfmri.org/dataset/ds000113d	retmapclw	http://www.cognitiveatlas.org/term/id/
18	Magnetic Resonance Imaging	2.000000715	second	UO	UO:0000010	3.0x3.0x3.30000090599	millimeter	UO	UO:0000016	bold	Achieva dStream	2.00000061	second	UO	UO:0000010	5.1.7.0	MULTI COIL	Philips Medical Systems	0.030001	second	UO	UO:0000010	3	tesla	UO	UO:0000228	90	degree	UO	UO:0000185	Fast Field Echo	SENSE	sub-18_ses-localizer_task-retmapcon_run-1	/sub-18/ses-localizer/func/sub-18_ses-localizer_task-retmapcon_run-1_bold.nii.gz	OpenfMRI	ds000113d	https://openfmri.org/dataset/ds000113d	Magnetic Resonance Imaging	3.0x3.0x3.30000090599	millimeter	UO	UO:0000016	defacemask	/sub-18/ses-localizer/func/sub-18_ses-localizer_task-retmapcon_run-1_defacemask.nii.gz	OpenfMRI	ds000113d	https://openfmri.org/dataset/ds000113d	retmapcon	http://www.cognitiveatlas.org/term/id/
18	Magnetic Resonance Imaging	2.000000715	second	UO	UO:0000010	3.0x3.0x3.30000090599	millimeter	UO	UO:0000016	bold	Achieva dStream	2.00000061	second	UO	UO:0000010	5.1.7.0	MULTI COIL	Philips Medical Systems	0.030001	second	UO	UO:0000010	3	tesla	UO	UO:0000228	90	degree	UO	UO:0000185	Fast Field Echo	SENSE	sub-18_ses-localizer_task-retmapexp_run-1	/sub-18/ses-localizer/func/sub-18_ses-localizer_task-retmapexp_run-1_bold.nii.gz	OpenfMRI	ds000113d	https://openfmri.org/dataset/ds000113d	Magnetic Resonance Imaging	3.0x3.0x3.30000090599	millimeter	UO	UO:0000016	defacemask	/sub-18/ses-localizer/func/sub-18_ses-localizer_task-retmapexp_run-1_defacemask.nii.gz	OpenfMRI	ds000113d	https://openfmri.org/dataset/ds000113d	retmapexp	http://www.cognitiveatlas.org/term/id/
19	Magnetic Resonance Imaging	2.000000715	second	UO	UO:0000010	3.0x3.0x3.29999828339	millimeter	UO	UO:0000016	bold	Achieva dStream	2.00000061	second	UO	UO:0000010	5.1.7.0	MULTI COIL	Philips Medical Systems	0.030001	second	UO	UO:0000010	3	tesla	UO	UO:0000228	90	degree	UO	UO:0000185	Fast Field Echo	SENSE	sub-19_ses-localizer_task-movielocalizer_run-1	/sub-19/ses-localizer/func/sub-19_ses-localizer_task-movielocalizer_run-1_bold.nii.gz	OpenfMRI	ds000113d	https://openfmri.org/dataset/ds000113d	Magnetic Resonance Imaging	3.0x3.0x3.29999828339	millimeter	UO	UO:0000016	defacemask	/sub-19/ses-localizer/func/sub-19_ses-localizer_task-movielocalizer_run-1_defacemask.nii.gz	OpenfMRI	ds000113d	https://openfmri.org/dataset/ds000113d	movielocalizer	http://www.cognitiveatlas.org/task/id/
19	Magnetic Resonance Imaging	2.000000715	second	UO	UO:0000010	3.0x3.0x3.29999828339	millimeter	UO	UO:0000016	bold	Achieva dStream	2.00000061	second	UO	UO:0000010	5.1.7.0	MULTI COIL	Philips Medical Systems	0.030001	second	UO	UO:0000010	3	tesla	UO	UO:0000228	90	degree	UO	UO:0000185	Fast Field Echo	SENSE	sub-19_ses-localizer_task-objectcategories_run-1	/sub-19/ses-localizer/func/sub-19_ses-localizer_task-objectcategories_run-1_bold.nii.gz	OpenfMRI	ds000113d	https://openfmri.org/dataset/ds000113d	Magnetic Resonance Imaging	3.0x3.0x3.29999828339	millimeter	UO	UO:0000016	defacemask	/sub-19/ses-localizer/func/sub-19_ses-localizer_task-objectcategories_run-1_defacemask.nii.gz	OpenfMRI	ds000113d	https://openfmri.org/dataset/ds000113d	objectcategories	http://www.cognitiveatlas.org/task/
19	Magnetic Resonance Imaging	2.000000715	second	UO	UO:0000010	3.0x3.0x3.29999828339	millimeter	UO	UO:0000016	bold	Achieva dStream	2.00000061	second	UO	UO:0000010	5.1.7.0	MULTI COIL	Philips Medical Systems	0.030001	second	UO	UO:0000010	3	tesla	UO	UO:0000228	90	degree	UO	UO:0000185	Fast Field Echo	SENSE	sub-19_ses-localizer_task-objectcategories_run-2	/sub-19/ses-localizer/func/sub-19_ses-localizer_task-objectcategories_run-2_bold.nii.gz	OpenfMRI	ds000113d	https://openfmri.org/dataset/ds000113d	Magnetic Resonance Imaging	3.0x3.0x3.29999828339	millimeter	UO	UO:0000016	defacemask	/sub-19/ses-localizer/func/sub-19_ses-localizer_task-objectcategories_run-2_defacemask.nii.gz	OpenfMRI	ds000113d	https://openfmri.org/dataset/ds000113d	objectcategories	http://www.cognitiveatlas.org/task/
19	Magnetic Resonance Imaging	2.000000715	second	UO	UO:0000010	3.0x3.0x3.29999828339	millimeter	UO	UO:0000016	bold	Achieva dStream	2.00000061	second	UO	UO:0000010	5.1.7.0	MULTI COIL	Philips Medical Systems	0.030001	second	UO	UO:0000010	3	tesla	UO	UO:0000228	90	degree	UO	UO:0000185	Fast Field Echo	SENSE	sub-19_ses-localizer_task-objectcategories_run-3	/sub-19/ses-localizer/func/sub-19_ses-localizer_task-objectcategories_run-3_bold.nii.gz	OpenfMRI	ds000113d	https://openfmri.org/dataset/ds000113d	Magnetic Resonance Imaging	3.0x3.0x3.29999828339	millimeter	UO	UO:0000016	defacemask	/sub-19/ses-localizer/func/sub-19_ses-localizer_task-objectcategories_run-3_defacemask.nii.gz	OpenfMRI	ds000113d	https://openfmri.org/dataset/ds000113d	objectcategories	http://www.cognitiveatlas.org/task/
19	Magnetic Resonance Imaging	2.000000715	second	UO	UO:0000010	3.0x3.0x3.29999828339	millimeter	UO	UO:0000016	bold	Achieva dStream	2.00000061	second	UO	UO:0000010	5.1.7.0	MULTI COIL	Philips Medical Systems	0.030001	second	UO	UO:0000010	3	tesla	UO	UO:0000228	90	degree	UO	UO:0000185	Fast Field Echo	SENSE	sub-19_ses-localizer_task-objectcategories_run-4	/sub-19/ses-localizer/func/sub-19_ses-localizer_task-objectcategories_run-4_bold.nii.gz	OpenfMRI	ds000113d	https://openfmri.org/dataset/ds000113d	Magnetic Resonance Imaging	3.0x3.0x3.29999828339	millimeter	UO	UO:0000016	defacemask	/sub-19/ses-localizer/func/sub-19_ses-localizer_task-objectcategories_run-4_defacemask.nii.gz	OpenfMRI	ds000113d	https://openfmri.org/dataset/ds000113d	objectcategories	http://www.cognitiveatlas.org/task/
19	Magnetic Resonance Imaging	2.000000715	second	UO	UO:0000010	3.0x3.0x3.29999828339	millimeter	UO	UO:0000016	bold	Achieva dStream	2.00000061	second	UO	UO:0000010	5.1.7.0	MULTI COIL	Philips Medical Systems	0.030001	second	UO	UO:0000010	3	tesla	UO	UO:0000228	90	degree	UO	UO:0000185	Fast Field Echo	SENSE	sub-19_ses-localizer_task-retmapccw_run-1	/sub-19/ses-localizer/func/sub-19_ses-localizer_task-retmapccw_run-1_bold.nii.gz	OpenfMRI	ds000113d	https://openfmri.org/dataset/ds000113d	Magnetic Resonance Imaging	3.0x3.0x3.29999828339	millimeter	UO	UO:0000016	defacemask	/sub-19/ses-localizer/func/sub-19_ses-localizer_task-retmapccw_run-1_defacemask.nii.gz	OpenfMRI	ds000113d	https://openfmri.org/dataset/ds000113d	retmapccw	http://www.cognitiveatlas.org/term/id/
19	Magnetic Resonance Imaging	2.000000715	second	UO	UO:0000010	3.0x3.0x3.29999828339	millimeter	UO	UO:0000016	bold	Achieva dStream	2.00000061	second	UO	UO:0000010	5.1.7.0	MULTI COIL	Philips Medical Systems	0.030001	second	UO	UO:0000010	3	tesla	UO	UO:0000228	90	degree	UO	UO:0000185	Fast Field Echo	SENSE	sub-19_ses-localizer_task-retmapclw_run-1	/sub-19/ses-localizer/func/sub-19_ses-localizer_task-retmapclw_run-1_bold.nii.gz	OpenfMRI	ds000113d	https://openfmri.org/dataset/ds000113d	Magnetic Resonance Imaging	3.0x3.0x3.29999828339	millimeter	UO	UO:0000016	defacemask	/sub-19/ses-localizer/func/sub-19_ses-localizer_task-retmapclw_run-1_defacemask.nii.gz	OpenfMRI	ds000113d	https://openfmri.org/dataset/ds000113d	retmapclw	http://www.cognitiveatlas.org/term/id/
19	Magnetic Resonance Imaging	2.000000715	second	UO	UO:0000010	3.0x3.0x3.29999828339	millimeter	UO	UO:0000016	bold	Achieva dStream	2.00000061	second	UO	UO:0000010	5.1.7.0	MULTI COIL	Philips Medical Systems	0.030001	second	UO	UO:0000010	3	tesla	UO	UO:0000228	90	degree	UO	UO:0000185	Fast Field Echo	SENSE	sub-19_ses-localizer_task-retmapcon_run-1	/sub-19/ses-localizer/func/sub-19_ses-localizer_task-retmapcon_run-1_bold.nii.gz	OpenfMRI	ds000113d	https://openfmri.org/dataset/ds000113d	Magnetic Resonance Imaging	3.0x3.0x3.29999828339	millimeter	UO	UO:0000016	defacemask	/sub-19/ses-localizer/func/sub-19_ses-localizer_task-retmapcon_run-1_defacemask.nii.gz	OpenfMRI	ds000113d	https://openfmri.org/dataset/ds000113d	retmapcon	http://www.cognitiveatlas.org/term/id/
19	Magnetic Resonance Imaging	2.000000715	second	UO	UO:0000010	3.0x3.0x3.29999828339	millimeter	UO	UO:0000016	bold	Achieva dStream	2.00000061	second	UO	UO:0000010	5.1.7.0	MULTI COIL	Philips Medical Systems	0.030001	second	UO	UO:0000010	3	tesla	UO	UO:0000228	90	degree	UO	UO:0000185	Fast Field Echo	SENSE	sub-19_ses-localizer_task-retmapexp_run-1	/sub-19/ses-localizer/func/sub-19_ses-localizer_task-retmapexp_run-1_bold.nii.gz	OpenfMRI	ds000113d	https://openfmri.org/dataset/ds000113d	Magnetic Resonance Imaging	3.0x3.0x3.29999828339	millimeter	UO	UO:0000016	defacemask	/sub-19/ses-localizer/func/sub-19_ses-localizer_task-retmapexp_run-1_defacemask.nii.gz	OpenfMRI	ds000113d	https://openfmri.org/dataset/ds000113d	retmapexp	http://www.cognitiveatlas.org/term/id/
20	Magnetic Resonance Imaging	2.000000715	second	UO	UO:0000010	3.0x3.0x3.29999947548	millimeter	UO	UO:0000016	bold	Achieva dStream	2.00000061	second	UO	UO:0000010	5.1.7.0	MULTI COIL	Philips Medical Systems	0.030001	second	UO	UO:0000010	3	tesla	UO	UO:0000228	90	degree	UO	UO:0000185	Fast Field Echo	SENSE	sub-20_ses-localizer_task-movielocalizer_run-1	/sub-20/ses-localizer/func/sub-20_ses-localizer_task-movielocalizer_run-1_bold.nii.gz	OpenfMRI	ds000113d	https://openfmri.org/dataset/ds000113d	Magnetic Resonance Imaging	3.0x3.0x3.29999947548	millimeter	UO	UO:0000016	defacemask	/sub-20/ses-localizer/func/sub-20_ses-localizer_task-movielocalizer_run-1_defacemask.nii.gz	OpenfMRI	ds000113d	https://openfmri.org/dataset/ds000113d	movielocalizer	http://www.cognitiveatlas.org/task/id/
20	Magnetic Resonance Imaging	2.000000715	second	UO	UO:0000010	3.0x3.0x3.29999947548	millimeter	UO	UO:0000016	bold	Achieva dStream	2.00000061	second	UO	UO:0000010	5.1.7.0	MULTI COIL	Philips Medical Systems	0.030001	second	UO	UO:0000010	3	tesla	UO	UO:0000228	90	degree	UO	UO:0000185	Fast Field Echo	SENSE	sub-20_ses-localizer_task-objectcategories_run-1	/sub-20/ses-localizer/func/sub-20_ses-localizer_task-objectcategories_run-1_bold.nii.gz	OpenfMRI	ds000113d	https://openfmri.org/dataset/ds000113d	Magnetic Resonance Imaging	3.0x3.0x3.29999947548	millimeter	UO	UO:0000016	defacemask	/sub-20/ses-localizer/func/sub-20_ses-localizer_task-objectcategories_run-1_defacemask.nii.gz	OpenfMRI	ds000113d	https://openfmri.org/dataset/ds000113d	objectcategories	http://www.cognitiveatlas.org/task/
20	Magnetic Resonance Imaging	2.000000715	second	UO	UO:0000010	3.0x3.0x3.29999947548	millimeter	UO	UO:0000016	bold	Achieva dStream	2.00000061	second	UO	UO:0000010	5.1.7.0	MULTI COIL	Philips Medical Systems	0.030001	second	UO	UO:0000010	3	tesla	UO	UO:0000228	90	degree	UO	UO:0000185	Fast Field Echo	SENSE	sub-20_ses-localizer_task-objectcategories_run-2	/sub-20/ses-localizer/func/sub-20_ses-localizer_task-objectcategories_run-2_bold.nii.gz	OpenfMRI	ds000113d	https://openfmri.org/dataset/ds000113d	Magnetic Resonance Imaging	3.0x3.0x3.29999947548	millimeter	UO	UO:0000016	defacemask	/sub-20/ses-localizer/func/sub-20_ses-localizer_task-objectcategories_run-2_defacemask.nii.gz	OpenfMRI	ds000113d	https://openfmri.org/dataset/ds000113d	objectcategories	http://www.cognitiveatlas.org/task/
20	Magnetic Resonance Imaging	2.000000715	second	UO	UO:0000010	3.0x3.0x3.29999947548	millimeter	UO	UO:0000016	bold	Achieva dStream	2.00000061	second	UO	UO:0000010	5.1.7.0	MULTI COIL	Philips Medical Systems	0.030001	second	UO	UO:0000010	3	tesla	UO	UO:0000228	90	degree	UO	UO:0000185	Fast Field Echo	SENSE	sub-20_ses-localizer_task-objectcategories_run-3	/sub-20/ses-localizer/func/sub-20_ses-localizer_task-objectcategories_run-3_bold.nii.gz	OpenfMRI	ds000113d	https://openfmri.org/dataset/ds000113d	Magnetic Resonance Imaging	3.0x3.0x3.29999947548	millimeter	UO	UO:0000016	defacemask	/sub-20/ses-localizer/func/sub-20_ses-localizer_task-objectcategories_run-3_defacemask.nii.gz	OpenfMRI	ds000113d	https://openfmri.org/dataset/ds000113d	objectcategories	http://www.cognitiveatlas.org/task/
20	Magnetic Resonance Imaging	2.000000715	second	UO	UO:0000010	3.0x3.0x3.29999947548	millimeter	UO	UO:0000016	bold	Achieva dStream	2.00000061	second	UO	UO:0000010	5.1.7.0	MULTI COIL	Philips Medical Systems	0.030001	second	UO	UO:0000010	3	tesla	UO	UO:0000228	90	degree	UO	UO:0000185	Fast Field Echo	SENSE	sub-20_ses-localizer_task-objectcategories_run-4	/sub-20/ses-localizer/func/sub-20_ses-localizer_task-objectcategories_run-4_bold.nii.gz	OpenfMRI	ds000113d	https://openfmri.org/dataset/ds000113d	Magnetic Resonance Imaging	3.0x3.0x3.29999947548	millimeter	UO	UO:0000016	defacemask	/sub-20/ses-localizer/func/sub-20_ses-localizer_task-objectcategories_run-4_defacemask.nii.gz	OpenfMRI	ds000113d	https://openfmri.org/dataset/ds000113d	objectcategories	http://www.cognitiveatlas.org/task/
20	Magnetic Resonance Imaging	2.000000715	second	UO	UO:0000010	3.0x3.0x3.29999947548	millimeter	UO	UO:0000016	bold	Achieva dStream	2.00000061	second	UO	UO:0000010	5.1.7.0	MULTI COIL	Philips Medical Systems	0.030001	second	UO	UO:0000010	3	tesla	UO	UO:0000228	90	degree	UO	UO:0000185	Fast Field Echo	SENSE	sub-20_ses-localizer_task-retmapccw_run-1	/sub-20/ses-localizer/func/sub-20_ses-localizer_task-retmapccw_run-1_bold.nii.gz	OpenfMRI	ds000113d	https://openfmri.org/dataset/ds000113d	Magnetic Resonance Imaging	3.0x3.0x3.29999947548	millimeter	UO	UO:0000016	defacemask	/sub-20/ses-localizer/func/sub-20_ses-localizer_task-retmapccw_run-1_defacemask.nii.gz	OpenfMRI	ds000113d	https://openfmri.org/dataset/ds000113d	retmapccw	http://www.cognitiveatlas.org/term/id/
20	Magnetic Resonance Imaging	2.000000715	second	UO	UO:0000010	3.0x3.0x3.29999947548	millimeter	UO	UO:0000016	bold	Achieva dStream	2.00000061	second	UO	UO:0000010	5.1.7.0	MULTI COIL	Philips Medical Systems	0.030001	second	UO	UO:0000010	3	tesla	UO	UO:0000228	90	degree	UO	UO:0000185	Fast Field Echo	SENSE	sub-20_ses-localizer_task-retmapclw_run-1	/sub-20/ses-localizer/func/sub-20_ses-localizer_task-retmapclw_run-1_bold.nii.gz	OpenfMRI	ds000113d	https://openfmri.org/dataset/ds000113d	Magnetic Resonance Imaging	3.0x3.0x3.29999947548	millimeter	UO	UO:0000016	defacemask	/sub-20/ses-localizer/func/sub-20_ses-localizer_task-retmapclw_run-1_defacemask.nii.gz	OpenfMRI	ds000113d	https://openfmri.org/dataset/ds000113d	retmapclw	http://www.cognitiveatlas.org/term/id/
20	Magnetic Resonance Imaging	2.000000715	second	UO	UO:0000010	3.0x3.0x3.29999947548	millimeter	UO	UO:0000016	bold	Achieva dStream	2.00000061	second	UO	UO:0000010	5.1.7.0	MULTI COIL	Philips Medical Systems	0.030001	second	UO	UO:0000010	3	tesla	UO	UO:0000228	90	degree	UO	UO:0000185	Fast Field Echo	SENSE	sub-20_ses-localizer_task-retmapcon_run-1	/sub-20/ses-localizer/func/sub-20_ses-localizer_task-retmapcon_run-1_bold.nii.gz	OpenfMRI	ds000113d	https://openfmri.org/dataset/ds000113d	Magnetic Resonance Imaging	3.0x3.0x3.29999947548	millimeter	UO	UO:0000016	defacemask	/sub-20/ses-localizer/func/sub-20_ses-localizer_task-retmapcon_run-1_defacemask.nii.gz	OpenfMRI	ds000113d	https://openfmri.org/dataset/ds000113d	retmapcon	http://www.cognitiveatlas.org/term/id/
20	Magnetic Resonance Imaging	2.000000715	second	UO	UO:0000010	3.0x3.0x3.29999947548	millimeter	UO	UO:0000016	bold	Achieva dStream	2.00000061	second	UO	UO:0000010	5.1.7.0	MULTI COIL	Philips Medical Systems	0.030001	second	UO	UO:0000010	3	tesla	UO	UO:0000228	90	degree	UO	UO:0000185	Fast Field Echo	SENSE	sub-20_ses-localizer_task-retmapexp_run-1	/sub-20/ses-localizer/func/sub-20_ses-localizer_task-retmapexp_run-1_bold.nii.gz	OpenfMRI	ds000113d	https://openfmri.org/dataset/ds000113d	Magnetic Resonance Imaging	3.0x3.0x3.29999947548	millimeter	UO	UO:0000016	defacemask	/sub-20/ses-localizer/func/sub-20_ses-localizer_task-retmapexp_run-1_defacemask.nii.gz	OpenfMRI	ds000113d	https://openfmri.org/dataset/ds000113d	retmapexp	http://www.cognitiveatlas.org/term/id/
[truncated: 1 more columns]
