# Supplementary material for: A studyforrest extension, retinotopic mapping and localization of higher visual areas
Source: Sci Data. 2016 Oct 25;3:160093. doi: 10.1038/sdata.2016.93 (PMC5079119; doi:10.1038/sdata.2016.93)
Supplement: Supplementary file 1 [file sdata201693-isa1.zip › a_physio_Hanke.txt]

Sample Name	Protocol REF	Parameter Value[recording label]	Parameter Value[modality]	Parameter Value[sampling frequency]	Unit	Term Source REF	Term Accession Number	Parameter Value[content description]	Assay Name	Raw Data File	Comment[Data Repository]	Comment[Data Record Accession]	Comment[Data Record URI]	Factor Value[task]
1	Physiological recordings	cardresp	physio	500	hertz	UO	UO:0000106	Activity recorded with a pulse oximeter (cardiac) and respiration belt.	sub-01_ses-localizer_task-movielocalizer_run-1_recording-cardresp	/sub-01/ses-localizer/func/sub-01_ses-localizer_task-movielocalizer_run-1_recording-cardresp_physio.tsv.gz	OpenfMRI	ds000113d	https://openfmri.org/dataset/ds000113d	movielocalizer
1	Physiological recordings	cardresp	physio	500	hertz	UO	UO:0000106	Activity recorded with a pulse oximeter (cardiac) and respiration belt.	sub-01_ses-localizer_task-objectcategories_run-1_recording-cardresp	/sub-01/ses-localizer/func/sub-01_ses-localizer_task-objectcategories_run-1_recording-cardresp_physio.tsv.gz	OpenfMRI	ds000113d	https://openfmri.org/dataset/ds000113d	objectcategories
1	Physiological recordings	cardresp	physio	500	hertz	UO	UO:0000106	Activity recorded with a pulse oximeter (cardiac) and respiration belt.	sub-01_ses-localizer_task-objectcategories_run-2_recording-cardresp	/sub-01/ses-localizer/func/sub-01_ses-localizer_task-objectcategories_run-2_recording-cardresp_physio.tsv.gz	OpenfMRI	ds000113d	https://openfmri.org/dataset/ds000113d	objectcategories
1	Physiological recordings	cardresp	physio	500	hertz	UO	UO:0000106	Activity recorded with a pulse oximeter (cardiac) and respiration belt.	sub-01_ses-localizer_task-objectcategories_run-3_recording-cardresp	/sub-01/ses-localizer/func/sub-01_ses-localizer_task-objectcategories_run-3_recording-cardresp_physio.tsv.gz	OpenfMRI	ds000113d	https://openfmri.org/dataset/ds000113d	objectcategories
1	Physiological recordings	cardresp	physio	500	hertz	UO	UO:0000106	Activity recorded with a pulse oximeter (cardiac) and respiration belt.	sub-01_ses-localizer_task-objectcategories_run-4_recording-cardresp	/sub-01/ses-localizer/func/sub-01_ses-localizer_task-objectcategories_run-4_recording-cardresp_physio.tsv.gz	OpenfMRI	ds000113d	https://openfmri.org/dataset/ds000113d	objectcategories
1	Physiological recordings	cardresp	physio	500	hertz	UO	UO:0000106	Activity recorded with a pulse oximeter (cardiac) and respiration belt.	sub-01_ses-localizer_task-retmapccw_run-1_recording-cardresp	/sub-01/ses-localizer/func/sub-01_ses-localizer_task-retmapccw_run-1_recording-cardresp_physio.tsv.gz	OpenfMRI	ds000113d	https://openfmri.org/dataset/ds000113d	retmapccw
1	Physiological recordings	cardresp	physio	500	hertz	UO	UO:0000106	Activity recorded with a pulse oximeter (cardiac) and respiration belt.	sub-01_ses-localizer_task-retmapclw_run-1_recording-cardresp	/sub-01/ses-localizer/func/sub-01_ses-localizer_task-retmapclw_run-1_recording-cardresp_physio.tsv.gz	OpenfMRI	ds000113d	https://openfmri.org/dataset/ds000113d	retmapclw
1	Physiological recordings	cardresp	physio	500	hertz	UO	UO:0000106	Activity recorded with a pulse oximeter (cardiac) and respiration belt.	sub-01_ses-localizer_task-retmapcon_run-1_recording-cardresp	/sub-01/ses-localizer/func/sub-01_ses-localizer_task-retmapcon_run-1_recording-cardresp_physio.tsv.gz	OpenfMRI	ds000113d	https://openfmri.org/dataset/ds000113d	retmapcon
1	Physiological recordings	cardresp	physio	500	hertz	UO	UO:0000106	Activity recorded with a pulse oximeter (cardiac) and respiration belt.	sub-01_ses-localizer_task-retmapexp_run-1_recording-cardresp	/sub-01/ses-localizer/func/sub-01_ses-localizer_task-retmapexp_run-1_recording-cardresp_physio.tsv.gz	OpenfMRI	ds000113d	https://openfmri.org/dataset/ds000113d	retmapexp
3	Physiological recordings	cardresp	physio	500	hertz	UO	UO:0000106	Activity recorded with a pulse oximeter (cardiac) and respiration belt.	sub-03_ses-localizer_task-movielocalizer_run-1_recording-cardresp	/sub-03/ses-localizer/func/sub-03_ses-localizer_task-movielocalizer_run-1_recording-cardresp_physio.tsv.gz	OpenfMRI	ds000113d	https://openfmri.org/dataset/ds000113d	movielocalizer
3	Physiological recordings	cardresp	physio	500	hertz	UO	UO:0000106	Activity recorded with a pulse oximeter (cardiac) and respiration belt.	sub-03_ses-localizer_task-objectcategories_run-1_recording-cardresp	/sub-03/ses-localizer/func/sub-03_ses-localizer_task-objectcategories_run-1_recording-cardresp_physio.tsv.gz	OpenfMRI	ds000113d	https://openfmri.org/dataset/ds000113d	objectcategories
3	Physiological recordings	cardresp	physio	500	hertz	UO	UO:0000106	Activity recorded with a pulse oximeter (cardiac) and respiration belt.	sub-03_ses-localizer_task-objectcategories_run-2_recording-cardresp	/sub-03/ses-localizer/func/sub-03_ses-localizer_task-objectcategories_run-2_recording-cardresp_physio.tsv.gz	OpenfMRI	ds000113d	https://openfmri.org/dataset/ds000113d	objectcategories
3	Physiological recordings	cardresp	physio	500	hertz	UO	UO:0000106	Activity recorded with a pulse oximeter (cardiac) and respiration belt.	sub-03_ses-localizer_task-objectcategories_run-3_recording-cardresp	/sub-03/ses-localizer/func/sub-03_ses-localizer_task-objectcategories_run-3_recording-cardresp_physio.tsv.gz	OpenfMRI	ds000113d	https://openfmri.org/dataset/ds000113d	objectcategories
3	Physiological recordings	cardresp	physio	500	hertz	UO	UO:0000106	Activity recorded with a pulse oximeter (cardiac) and respiration belt.	sub-03_ses-localizer_task-objectcategories_run-4_recording-cardresp	/sub-03/ses-localizer/func/sub-03_ses-localizer_task-objectcategories_run-4_recording-cardresp_physio.tsv.gz	OpenfMRI	ds000113d	https://openfmri.org/dataset/ds000113d	objectcategories
3	Physiological recordings	cardresp	physio	500	hertz	UO	UO:0000106	Activity recorded with a pulse oximeter (cardiac) and respiration belt.	sub-03_ses-localizer_task-retmapccw_run-1_recording-cardresp	/sub-03/ses-localizer/func/sub-03_ses-localizer_task-retmapccw_run-1_recording-cardresp_physio.tsv.gz	OpenfMRI	ds000113d	https://openfmri.org/dataset/ds000113d	retmapccw
3	Physiological recordings	cardresp	physio	500	hertz	UO	UO:0000106	Activity recorded with a pulse oximeter (cardiac) and respiration belt.	sub-03_ses-localizer_task-retmapclw_run-1_recording-cardresp	/sub-03/ses-localizer/func/sub-03_ses-localizer_task-retmapclw_run-1_recording-cardresp_physio.tsv.gz	OpenfMRI	ds000113d	https://openfmri.org/dataset/ds000113d	retmapclw
3	Physiological recordings	cardresp	physio	500	hertz	UO	UO:0000106	Activity recorded with a pulse oximeter (cardiac) and respiration belt.	sub-03_ses-localizer_task-retmapcon_run-1_recording-cardresp	/sub-03/ses-localizer/func/sub-03_ses-localizer_task-retmapcon_run-1_recording-cardresp_physio.tsv.gz	OpenfMRI	ds000113d	https://openfmri.org/dataset/ds000113d	retmapcon
3	Physiological recordings	cardresp	physio	500	hertz	UO	UO:0000106	Activity recorded with a pulse oximeter (cardiac) and respiration belt.	sub-03_ses-localizer_task-retmapexp_run-1_recording-cardresp	/sub-03/ses-localizer/func/sub-03_ses-localizer_task-retmapexp_run-1_recording-cardresp_physio.tsv.gz	OpenfMRI	ds000113d	https://openfmri.org/dataset/ds000113d	retmapexp
4	Physiological recordings	cardresp	physio	500	hertz	UO	UO:0000106	Activity recorded with a pulse oximeter (cardiac) and respiration belt.	sub-04_ses-localizer_task-movielocalizer_run-1_recording-cardresp	/sub-04/ses-localizer/func/sub-04_ses-localizer_task-movielocalizer_run-1_recording-cardresp_physio.tsv.gz	OpenfMRI	ds000113d	https://openfmri.org/dataset/ds000113d	movielocalizer
4	Physiological recordings	cardresp	physio	500	hertz	UO	UO:0000106	Activity recorded with a pulse oximeter (cardiac) and respiration belt.	sub-04_ses-localizer_task-objectcategories_run-1_recording-cardresp	/sub-04/ses-localizer/func/sub-04_ses-localizer_task-objectcategories_run-1_recording-cardresp_physio.tsv.gz	OpenfMRI	ds000113d	https://openfmri.org/dataset/ds000113d	objectcategories
4	Physiological recordings	cardresp	physio	500	hertz	UO	UO:0000106	Activity recorded with a pulse oximeter (cardiac) and respiration belt.	sub-04_ses-localizer_task-objectcategories_run-2_recording-cardresp	/sub-04/ses-localizer/func/sub-04_ses-localizer_task-objectcategories_run-2_recording-cardresp_physio.tsv.gz	OpenfMRI	ds000113d	https://openfmri.org/dataset/ds000113d	objectcategories
4	Physiological recordings	cardresp	physio	500	hertz	UO	UO:0000106	Activity recorded with a pulse oximeter (cardiac) and respiration belt.	sub-04_ses-localizer_task-objectcategories_run-3_recording-cardresp	/sub-04/ses-localizer/func/sub-04_ses-localizer_task-objectcategories_run-3_recording-cardresp_physio.tsv.gz	OpenfMRI	ds000113d	https://openfmri.org/dataset/ds000113d	objectcategories
4	Physiological recordings	cardresp	physio	500	hertz	UO	UO:0000106	Activity recorded with a pulse oximeter (cardiac) and respiration belt.	sub-04_ses-localizer_task-objectcategories_run-4_recording-cardresp	/sub-04/ses-localizer/func/sub-04_ses-localizer_task-objectcategories_run-4_recording-cardresp_physio.tsv.gz	OpenfMRI	ds000113d	https://openfmri.org/dataset/ds000113d	objectcategories
4	Physiological recordings	cardresp	physio	500	hertz	UO	UO:0000106	Activity recorded with a pulse oximeter (cardiac) and respiration belt.	sub-04_ses-localizer_task-retmapccw_run-1_recording-cardresp	/sub-04/ses-localizer/func/sub-04_ses-localizer_task-retmapccw_run-1_recording-cardresp_physio.tsv.gz	OpenfMRI	ds000113d	https://openfmri.org/dataset/ds000113d	retmapccw
4	Physiological recordings	cardresp	physio	500	hertz	UO	UO:0000106	Activity recorded with a pulse oximeter (cardiac) and respiration belt.	sub-04_ses-localizer_task-retmapclw_run-1_recording-cardresp	/sub-04/ses-localizer/func/sub-04_ses-localizer_task-retmapclw_run-1_recording-cardresp_physio.tsv.gz	OpenfMRI	ds000113d	https://openfmri.org/dataset/ds000113d	retmapclw
4	Physiological recordings	cardresp	physio	500	hertz	UO	UO:0000106	Activity recorded with a pulse oximeter (cardiac) and respiration belt.	sub-04_ses-localizer_task-retmapcon_run-1_recording-cardresp	/sub-04/ses-localizer/func/sub-04_ses-localizer_task-retmapcon_run-1_recording-cardresp_physio.tsv.gz	OpenfMRI	ds000113d	https://openfmri.org/dataset/ds000113d	retmapcon
4	Physiological recordings	cardresp	physio	500	hertz	UO	UO:0000106	Activity recorded with a pulse oximeter (cardiac) and respiration belt.	sub-04_ses-localizer_task-retmapexp_run-1_recording-cardresp	/sub-04/ses-localizer/func/sub-04_ses-localizer_task-retmapexp_run-1_recording-cardresp_physio.tsv.gz	OpenfMRI	ds000113d	https://openfmri.org/dataset/ds000113d	retmapexp
5	Physiological recordings	cardresp	physio	500	hertz	UO	UO:0000106	Activity recorded with a pulse oximeter (cardiac) and respiration belt.	sub-05_ses-localizer_task-movielocalizer_run-1_recording-cardresp	/sub-05/ses-localizer/func/sub-05_ses-localizer_task-movielocalizer_run-1_recording-cardresp_physio.tsv.gz	OpenfMRI	ds000113d	https://openfmri.org/dataset/ds000113d	movielocalizer
5	Physiological recordings	cardresp	physio	500	hertz	UO	UO:0000106	Activity recorded with a pulse oximeter (cardiac) and respiration belt.	sub-05_ses-localizer_task-objectcategories_run-1_recording-cardresp	/sub-05/ses-localizer/func/sub-05_ses-localizer_task-objectcategories_run-1_recording-cardresp_physio.tsv.gz	OpenfMRI	ds000113d	https://openfmri.org/dataset/ds000113d	objectcategories
5	Physiological recordings	cardresp	physio	500	hertz	UO	UO:0000106	Activity recorded with a pulse oximeter (cardiac) and respiration belt.	sub-05_ses-localizer_task-objectcategories_run-2_recording-cardresp	/sub-05/ses-localizer/func/sub-05_ses-localizer_task-objectcategories_run-2_recording-cardresp_physio.tsv.gz	OpenfMRI	ds000113d	https://openfmri.org/dataset/ds000113d	objectcategories
5	Physiological recordings	cardresp	physio	500	hertz	UO	UO:0000106	Activity recorded with a pulse oximeter (cardiac) and respiration belt.	sub-05_ses-localizer_task-objectcategories_run-3_recording-cardresp	/sub-05/ses-localizer/func/sub-05_ses-localizer_task-objectcategories_run-3_recording-cardresp_physio.tsv.gz	OpenfMRI	ds000113d	https://openfmri.org/dataset/ds000113d	objectcategories
5	Physiological recordings	cardresp	physio	500	hertz	UO	UO:0000106	Activity recorded with a pulse oximeter (cardiac) and respiration belt.	sub-05_ses-localizer_task-objectcategories_run-4_recording-cardresp	/sub-05/ses-localizer/func/sub-05_ses-localizer_task-objectcategories_run-4_recording-cardresp_physio.tsv.gz	OpenfMRI	ds000113d	https://openfmri.org/dataset/ds000113d	objectcategories
5	Physiological recordings	cardresp	physio	500	hertz	UO	UO:0000106	Activity recorded with a pulse oximeter (cardiac) and respiration belt.	sub-05_ses-localizer_task-retmapccw_run-1_recording-cardresp	/sub-05/ses-localizer/func/sub-05_ses-localizer_task-retmapccw_run-1_recording-cardresp_physio.tsv.gz	OpenfMRI	ds000113d	https://openfmri.org/dataset/ds000113d	retmapccw
5	Physiological recordings	cardresp	physio	500	hertz	UO	UO:0000106	Activity recorded with a pulse oximeter (cardiac) and respiration belt.	sub-05_ses-localizer_task-retmapclw_run-1_recording-cardresp	/sub-05/ses-localizer/func/sub-05_ses-localizer_task-retmapclw_run-1_recording-cardresp_physio.tsv.gz	OpenfMRI	ds000113d	https://openfmri.org/dataset/ds000113d	retmapclw
5	Physiological recordings	cardresp	physio	500	hertz	UO	UO:0000106	Activity recorded with a pulse oximeter (cardiac) and respiration belt.	sub-05_ses-localizer_task-retmapcon_run-1_recording-cardresp	/sub-05/ses-localizer/func/sub-05_ses-localizer_task-retmapcon_run-1_recording-cardresp_physio.tsv.gz	OpenfMRI	ds000113d	https://openfmri.org/dataset/ds000113d	retmapcon
5	Physiological recordings	cardresp	physio	500	hertz	UO	UO:0000106	Activity recorded with a pulse oximeter (cardiac) and respiration belt.	sub-05_ses-localizer_task-retmapexp_run-1_recording-cardresp	/sub-05/ses-localizer/func/sub-05_ses-localizer_task-retmapexp_run-1_recording-cardresp_physio.tsv.gz	OpenfMRI	ds000113d	https://openfmri.org/dataset/ds000113d	retmapexp
6	Physiological recordings	cardresp	physio	500	hertz	UO	UO:0000106	Activity recorded with a pulse oximeter (cardiac) and respiration belt.	sub-06_ses-localizer_task-movielocalizer_run-1_recording-cardresp	/sub-06/ses-localizer/func/sub-06_ses-localizer_task-movielocalizer_run-1_recording-cardresp_physio.tsv.gz	OpenfMRI	ds000113d	https://openfmri.org/dataset/ds000113d	movielocalizer
6	Physiological recordings	cardresp	physio	500	hertz	UO	UO:0000106	Activity recorded with a pulse oximeter (cardiac) and respiration belt.	sub-06_ses-localizer_task-objectcategories_run-1_recording-cardresp	/sub-06/ses-localizer/func/sub-06_ses-localizer_task-objectcategories_run-1_recording-cardresp_physio.tsv.gz	OpenfMRI	ds000113d	https://openfmri.org/dataset/ds000113d	objectcategories
6	Physiological recordings	cardresp	physio	500	hertz	UO	UO:0000106	Activity recorded with a pulse oximeter (cardiac) and respiration belt.	sub-06_ses-localizer_task-objectcategories_run-2_recording-cardresp	/sub-06/ses-localizer/func/sub-06_ses-localizer_task-objectcategories_run-2_recording-cardresp_physio.tsv.gz	OpenfMRI	ds000113d	https://openfmri.org/dataset/ds000113d	objectcategories
6	Physiological recordings	cardresp	physio	500	hertz	UO	UO:0000106	Activity recorded with a pulse oximeter (cardiac) and respiration belt.	sub-06_ses-localizer_task-objectcategories_run-3_recording-cardresp	/sub-06/ses-localizer/func/sub-06_ses-localizer_task-objectcategories_run-3_recording-cardresp_physio.tsv.gz	OpenfMRI	ds000113d	https://openfmri.org/dataset/ds000113d	objectcategories
6	Physiological recordings	cardresp	physio	500	hertz	UO	UO:0000106	Activity recorded with a pulse oximeter (cardiac) and respiration belt.	sub-06_ses-localizer_task-objectcategories_run-4_recording-cardresp	/sub-06/ses-localizer/func/sub-06_ses-localizer_task-objectcategories_run-4_recording-cardresp_physio.tsv.gz	OpenfMRI	ds000113d	https://openfmri.org/dataset/ds000113d	objectcategories
6	Physiological recordings	cardresp	physio	500	hertz	UO	UO:0000106	Activity recorded with a pulse oximeter (cardiac) and respiration belt.	sub-06_ses-localizer_task-retmapccw_run-1_recording-cardresp	/sub-06/ses-localizer/func/sub-06_ses-localizer_task-retmapccw_run-1_recording-cardresp_physio.tsv.gz	OpenfMRI	ds000113d	https://openfmri.org/dataset/ds000113d	retmapccw
6	Physiological recordings	cardresp	physio	500	hertz	UO	UO:0000106	Activity recorded with a pulse oximeter (cardiac) and respiration belt.	sub-06_ses-localizer_task-retmapclw_run-1_recording-cardresp	/sub-06/ses-localizer/func/sub-06_ses-localizer_task-retmapclw_run-1_recording-cardresp_physio.tsv.gz	OpenfMRI	ds000113d	https://openfmri.org/dataset/ds000113d	retmapclw
6	Physiological recordings	cardresp	physio	500	hertz	UO	UO:0000106	Activity recorded with a pulse oximeter (cardiac) and respiration belt.	sub-06_ses-localizer_task-retmapcon_run-1_recording-cardresp	/sub-06/ses-localizer/func/sub-06_ses-localizer_task-retmapcon_run-1_recording-cardresp_physio.tsv.gz	OpenfMRI	ds000113d	https://openfmri.org/dataset/ds000113d	retmapcon
6	Physiological recordings	cardresp	physio	500	hertz	UO	UO:0000106	Activity recorded with a pulse oximeter (cardiac) and respiration belt.	sub-06_ses-localizer_task-retmapexp_run-1_recording-cardresp	/sub-06/ses-localizer/func/sub-06_ses-localizer_task-retmapexp_run-1_recording-cardresp_physio.tsv.gz	OpenfMRI	ds000113d	https://openfmri.org/dataset/ds000113d	retmapexp
9	Physiological recordings	cardresp	physio	500	hertz	UO	UO:0000106	Activity recorded with a pulse oximeter (cardiac) and respiration belt.	sub-09_ses-localizer_task-movielocalizer_run-1_recording-cardresp	/sub-09/ses-localizer/func/sub-09_ses-localizer_task-movielocalizer_run-1_recording-cardresp_physio.tsv.gz	OpenfMRI	ds000113d	https://openfmri.org/dataset/ds000113d	movielocalizer
9	Physiological recordings	cardresp	physio	500	hertz	UO	UO:0000106	Activity recorded with a pulse oximeter (cardiac) and respiration belt.	sub-09_ses-localizer_task-objectcategories_run-1_recording-cardresp	/sub-09/ses-localizer/func/sub-09_ses-localizer_task-objectcategories_run-1_recording-cardresp_physio.tsv.gz	OpenfMRI	ds000113d	https://openfmri.org/dataset/ds000113d	objectcategories
9	Physiological recordings	cardresp	physio	500	hertz	UO	UO:0000106	Activity recorded with a pulse oximeter (cardiac) and respiration belt.	sub-09_ses-localizer_task-objectcategories_run-2_recording-cardresp	/sub-09/ses-localizer/func/sub-09_ses-localizer_task-objectcategories_run-2_recording-cardresp_physio.tsv.gz	OpenfMRI	ds000113d	https://openfmri.org/dataset/ds000113d	objectcategories
9	Physiological recordings	cardresp	physio	500	hertz	UO	UO:0000106	Activity recorded with a pulse oximeter (cardiac) and respiration belt.	sub-09_ses-localizer_task-objectcategories_run-3_recording-cardresp	/sub-09/ses-localizer/func/sub-09_ses-localizer_task-objectcategories_run-3_recording-cardresp_physio.tsv.gz	OpenfMRI	ds000113d	https://openfmri.org/dataset/ds000113d	objectcategories
9	Physiological recordings	cardresp	physio	500	hertz	UO	UO:0000106	Activity recorded with a pulse oximeter (cardiac) and respiration belt.	sub-09_ses-localizer_task-objectcategories_run-4_recording-cardresp	/sub-09/ses-localizer/func/sub-09_ses-localizer_task-objectcategories_run-4_recording-cardresp_physio.tsv.gz	OpenfMRI	ds000113d	https://openfmri.org/dataset/ds000113d	objectcategories
9	Physiological recordings	cardresp	physio	500	hertz	UO	UO:0000106	Activity recorded with a pulse oximeter (cardiac) and respiration belt.	sub-09_ses-localizer_task-retmapccw_run-1_recording-cardresp	/sub-09/ses-localizer/func/sub-09_ses-localizer_task-retmapccw_run-1_recording-cardresp_physio.tsv.gz	OpenfMRI	ds000113d	https://openfmri.org/dataset/ds000113d	retmapccw
9	Physiological recordings	cardresp	physio	500	hertz	UO	UO:0000106	Activity recorded with a pulse oximeter (cardiac) and respiration belt.	sub-09_ses-localizer_task-retmapclw_run-1_recording-cardresp	/sub-09/ses-localizer/func/sub-09_ses-localizer_task-retmapclw_run-1_recording-cardresp_physio.tsv.gz	OpenfMRI	ds000113d	https://openfmri.org/dataset/ds000113d	retmapclw
9	Physiological recordings	cardresp	physio	500	hertz	UO	UO:0000106	Activity recorded with a pulse oximeter (cardiac) and respiration belt.	sub-09_ses-localizer_task-retmapcon_run-1_recording-cardresp	/sub-09/ses-localizer/func/sub-09_ses-localizer_task-retmapcon_run-1_recording-cardresp_physio.tsv.gz	OpenfMRI	ds000113d	https://openfmri.org/dataset/ds000113d	retmapcon
9	Physiological recordings	cardresp	physio	500	hertz	UO	UO:0000106	Activity recorded with a pulse oximeter (cardiac) and respiration belt.	sub-09_ses-localizer_task-retmapexp_run-1_recording-cardresp	/sub-09/ses-localizer/func/sub-09_ses-localizer_task-retmapexp_run-1_recording-cardresp_physio.tsv.gz	OpenfMRI	ds000113d	https://openfmri.org/dataset/ds000113d	retmapexp
10	Physiological recordings	cardresp	physio	500	hertz	UO	UO:0000106	Activity recorded with a pulse oximeter (cardiac) and respiration belt.	sub-10_ses-localizer_task-movielocalizer_run-1_recording-cardresp	/sub-10/ses-localizer/func/sub-10_ses-localizer_task-movielocalizer_run-1_recording-cardresp_physio.tsv.gz	OpenfMRI	ds000113d	https://openfmri.org/dataset/ds000113d	movielocalizer
10	Physiological recordings	cardresp	physio	500	hertz	UO	UO:0000106	Activity recorded with a pulse oximeter (cardiac) and respiration belt.	sub-10_ses-localizer_task-objectcategories_run-1_recording-cardresp	/sub-10/ses-localizer/func/sub-10_ses-localizer_task-objectcategories_run-1_recording-cardresp_physio.tsv.gz	OpenfMRI	ds000113d	https://openfmri.org/dataset/ds000113d	objectcategories
10	Physiological recordings	cardresp	physio	500	hertz	UO	UO:0000106	Activity recorded with a pulse oximeter (cardiac) and respiration belt.	sub-10_ses-localizer_task-objectcategories_run-2_recording-cardresp	/sub-10/ses-localizer/func/sub-10_ses-localizer_task-objectcategories_run-2_recording-cardresp_physio.tsv.gz	OpenfMRI	ds000113d	https://openfmri.org/dataset/ds000113d	objectcategories
10	Physiological recordings	cardresp	physio	500	hertz	UO	UO:0000106	Activity recorded with a pulse oximeter (cardiac) and respiration belt.	sub-10_ses-localizer_task-objectcategories_run-3_recording-cardresp	/sub-10/ses-localizer/func/sub-10_ses-localizer_task-objectcategories_run-3_recording-cardresp_physio.tsv.gz	OpenfMRI	ds000113d	https://openfmri.org/dataset/ds000113d	objectcategories
10	Physiological recordings	cardresp	physio	500	hertz	UO	UO:0000106	Activity recorded with a pulse oximeter (cardiac) and respiration belt.	sub-10_ses-localizer_task-objectcategories_run-4_recording-cardresp	/sub-10/ses-localizer/func/sub-10_ses-localizer_task-objectcategories_run-4_recording-cardresp_physio.tsv.gz	OpenfMRI	ds000113d	https://openfmri.org/dataset/ds000113d	objectcategories
10	Physiological recordings	cardresp	physio	500	hertz	UO	UO:0000106	Activity recorded with a pulse oximeter (cardiac) and respiration belt.	sub-10_ses-localizer_task-retmapccw_run-1_recording-cardresp	/sub-10/ses-localizer/func/sub-10_ses-localizer_task-retmapccw_run-1_recording-cardresp_physio.tsv.gz	OpenfMRI	ds000113d	https://openfmri.org/dataset/ds000113d	retmapccw
10	Physiological recordings	cardresp	physio	500	hertz	UO	UO:0000106	Activity recorded with a pulse oximeter (cardiac) and respiration belt.	sub-10_ses-localizer_task-retmapclw_run-1_recording-cardresp	/sub-10/ses-localizer/func/sub-10_ses-localizer_task-retmapclw_run-1_recording-cardresp_physio.tsv.gz	OpenfMRI	ds000113d	https://openfmri.org/dataset/ds000113d	retmapclw
10	Physiological recordings	cardresp	physio	500	hertz	UO	UO:0000106	Activity recorded with a pulse oximeter (cardiac) and respiration belt.	sub-10_ses-localizer_task-retmapcon_run-1_recording-cardresp	/sub-10/ses-localizer/func/sub-10_ses-localizer_task-retmapcon_run-1_recording-cardresp_physio.tsv.gz	OpenfMRI	ds000113d	https://openfmri.org/dataset/ds000113d	retmapcon
10	Physiological recordings	cardresp	physio	500	hertz	UO	UO:0000106	Activity recorded with a pulse oximeter (cardiac) and respiration belt.	sub-10_ses-localizer_task-retmapexp_run-1_recording-cardresp	/sub-10/ses-localizer/func/sub-10_ses-localizer_task-retmapexp_run-1_recording-cardresp_physio.tsv.gz	OpenfMRI	ds000113d	https://openfmri.org/dataset/ds000113d	retmapexp
14	Physiological recordings	cardresp	physio	500	hertz	UO	UO:0000106	Activity recorded with a pulse oximeter (cardiac) and respiration belt.	sub-14_ses-localizer_task-movielocalizer_run-1_recording-cardresp	/sub-14/ses-localizer/func/sub-14_ses-localizer_task-movielocalizer_run-1_recording-cardresp_physio.tsv.gz	OpenfMRI	ds000113d	https://openfmri.org/dataset/ds000113d	movielocalizer
14	Physiological recordings	cardresp	physio	500	hertz	UO	UO:0000106	Activity recorded with a pulse oximeter (cardiac) and respiration belt.	sub-14_ses-localizer_task-objectcategories_run-1_recording-cardresp	/sub-14/ses-localizer/func/sub-14_ses-localizer_task-objectcategories_run-1_recording-cardresp_physio.tsv.gz	OpenfMRI	ds000113d	https://openfmri.org/dataset/ds000113d	objectcategories
14	Physiological recordings	cardresp	physio	500	hertz	UO	UO:0000106	Activity recorded with a pulse oximeter (cardiac) and respiration belt.	sub-14_ses-localizer_task-objectcategories_run-2_recording-cardresp	/sub-14/ses-localizer/func/sub-14_ses-localizer_task-objectcategories_run-2_recording-cardresp_physio.tsv.gz	OpenfMRI	ds000113d	https://openfmri.org/dataset/ds000113d	objectcategories
14	Physiological recordings	cardresp	physio	500	hertz	UO	UO:0000106	Activity recorded with a pulse oximeter (cardiac) and respiration belt.	sub-14_ses-localizer_task-objectcategories_run-3_recording-cardresp	/sub-14/ses-localizer/func/sub-14_ses-localizer_task-objectcategories_run-3_recording-cardresp_physio.tsv.gz	OpenfMRI	ds000113d	https://openfmri.org/dataset/ds000113d	objectcategories
14	Physiological recordings	cardresp	physio	500	hertz	UO	UO:0000106	Activity recorded with a pulse oximeter (cardiac) and respiration belt.	sub-14_ses-localizer_task-objectcategories_run-4_recording-cardresp	/sub-14/ses-localizer/func/sub-14_ses-localizer_task-objectcategories_run-4_recording-cardresp_physio.tsv.gz	OpenfMRI	ds000113d	https://openfmri.org/dataset/ds000113d	objectcategories
14	Physiological recordings	cardresp	physio	500	hertz	UO	UO:0000106	Activity recorded with a pulse oximeter (cardiac) and respiration belt.	sub-14_ses-localizer_task-retmapccw_run-1_recording-cardresp	/sub-14/ses-localizer/func/sub-14_ses-localizer_task-retmapccw_run-1_recording-cardresp_physio.tsv.gz	OpenfMRI	ds000113d	https://openfmri.org/dataset/ds000113d	retmapccw
14	Physiological recordings	cardresp	physio	500	hertz	UO	UO:0000106	Activity recorded with a pulse oximeter (cardiac) and respiration belt.	sub-14_ses-localizer_task-retmapclw_run-1_recording-cardresp	/sub-14/ses-localizer/func/sub-14_ses-localizer_task-retmapclw_run-1_recording-cardresp_physio.tsv.gz	OpenfMRI	ds000113d	https://openfmri.org/dataset/ds000113d	retmapclw
14	Physiological recordings	cardresp	physio	500	hertz	UO	UO:0000106	Activity recorded with a pulse oximeter (cardiac) and respiration belt.	sub-14_ses-localizer_task-retmapcon_run-1_recording-cardresp	/sub-14/ses-localizer/func/sub-14_ses-localizer_task-retmapcon_run-1_recording-cardresp_physio.tsv.gz	OpenfMRI	ds000113d	https://openfmri.org/dataset/ds000113d	retmapcon
14	Physiological recordings	cardresp	physio	500	hertz	UO	UO:0000106	Activity recorded with a pulse oximeter (cardiac) and respiration belt.	sub-14_ses-localizer_task-retmapexp_run-1_recording-cardresp	/sub-14/ses-localizer/func/sub-14_ses-localizer_task-retmapexp_run-1_recording-cardresp_physio.tsv.gz	OpenfMRI	ds000113d	https://openfmri.org/dataset/ds000113d	retmapexp
15	Physiological recordings	cardresp	physio	500	hertz	UO	UO:0000106	Activity recorded with a pulse oximeter (cardiac) and respiration belt.	sub-15_ses-localizer_task-movielocalizer_run-1_recording-cardresp	/sub-15/ses-localizer/func/sub-15_ses-localizer_task-movielocalizer_run-1_recording-cardresp_physio.tsv.gz	OpenfMRI	ds000113d	https://openfmri.org/dataset/ds000113d	movielocalizer
15	Physiological recordings	cardresp	physio	500	hertz	UO	UO:0000106	Activity recorded with a pulse oximeter (cardiac) and respiration belt.	sub-15_ses-localizer_task-objectcategories_run-1_recording-cardresp	/sub-15/ses-localizer/func/sub-15_ses-localizer_task-objectcategories_run-1_recording-cardresp_physio.tsv.gz	OpenfMRI	ds000113d	https://openfmri.org/dataset/ds000113d	objectcategories
15	Physiological recordings	cardresp	physio	500	hertz	UO	UO:0000106	Activity recorded with a pulse oximeter (cardiac) and respiration belt.	sub-15_ses-localizer_task-objectcategories_run-2_recording-cardresp	/sub-15/ses-localizer/func/sub-15_ses-localizer_task-objectcategories_run-2_recording-cardresp_physio.tsv.gz	OpenfMRI	ds000113d	https://openfmri.org/dataset/ds000113d	objectcategories
15	Physiological recordings	cardresp	physio	500	hertz	UO	UO:0000106	Activity recorded with a pulse oximeter (cardiac) and respiration belt.	sub-15_ses-localizer_task-objectcategories_run-3_recording-cardresp	/sub-15/ses-localizer/func/sub-15_ses-localizer_task-objectcategories_run-3_recording-cardresp_physio.tsv.gz	OpenfMRI	ds000113d	https://openfmri.org/dataset/ds000113d	objectcategories
15	Physiological recordings	cardresp	physio	500	hertz	UO	UO:0000106	Activity recorded with a pulse oximeter (cardiac) and respiration belt.	sub-15_ses-localizer_task-objectcategories_run-4_recording-cardresp	/sub-15/ses-localizer/func/sub-15_ses-localizer_task-objectcategories_run-4_recording-cardresp_physio.tsv.gz	OpenfMRI	ds000113d	https://openfmri.org/dataset/ds000113d	objectcategories
15	Physiological recordings	cardresp	physio	500	hertz	UO	UO:0000106	Activity recorded with a pulse oximeter (cardiac) and respiration belt.	sub-15_ses-localizer_task-retmapccw_run-1_recording-cardresp	/sub-15/ses-localizer/func/sub-15_ses-localizer_task-retmapccw_run-1_recording-cardresp_physio.tsv.gz	OpenfMRI	ds000113d	https://openfmri.org/dataset/ds000113d	retmapccw
15	Physiological recordings	cardresp	physio	500	hertz	UO	UO:0000106	Activity recorded with a pulse oximeter (cardiac) and respiration belt.	sub-15_ses-localizer_task-retmapclw_run-1_recording-cardresp	/sub-15/ses-localizer/func/sub-15_ses-localizer_task-retmapclw_run-1_recording-cardresp_physio.tsv.gz	OpenfMRI	ds000113d	https://openfmri.org/dataset/ds000113d	retmapclw
15	Physiological recordings	cardresp	physio	500	hertz	UO	UO:0000106	Activity recorded with a pulse oximeter (cardiac) and respiration belt.	sub-15_ses-localizer_task-retmapcon_run-1_recording-cardresp	/sub-15/ses-localizer/func/sub-15_ses-localizer_task-retmapcon_run-1_recording-cardresp_physio.tsv.gz	OpenfMRI	ds000113d	https://openfmri.org/dataset/ds000113d	retmapcon
15	Physiological recordings	cardresp	physio	500	hertz	UO	UO:0000106	Activity recorded with a pulse oximeter (cardiac) and respiration belt.	sub-15_ses-localizer_task-retmapexp_run-1_recording-cardresp	/sub-15/ses-localizer/func/sub-15_ses-localizer_task-retmapexp_run-1_recording-cardresp_physio.tsv.gz	OpenfMRI	ds000113d	https://openfmri.org/dataset/ds000113d	retmapexp
16	Physiological recordings	cardresp	physio	500	hertz	UO	UO:0000106	Activity recorded with a pulse oximeter (cardiac) and respiration belt.	sub-16_ses-localizer_task-movielocalizer_run-1_recording-cardresp	/sub-16/ses-localizer/func/sub-16_ses-localizer_task-movielocalizer_run-1_recording-cardresp_physio.tsv.gz	OpenfMRI	ds000113d	https://openfmri.org/dataset/ds000113d	movielocalizer
16	Physiological recordings	cardresp	physio	500	hertz	UO	UO:0000106	Activity recorded with a pulse oximeter (cardiac) and respiration belt.	sub-16_ses-localizer_task-objectcategories_run-1_recording-cardresp	/sub-16/ses-localizer/func/sub-16_ses-localizer_task-objectcategories_run-1_recording-cardresp_physio.tsv.gz	OpenfMRI	ds000113d	https://openfmri.org/dataset/ds000113d	objectcategories
16	Physiological recordings	cardresp	physio	500	hertz	UO	UO:0000106	Activity recorded with a pulse oximeter (cardiac) and respiration belt.	sub-16_ses-localizer_task-objectcategories_run-2_recording-cardresp	/sub-16/ses-localizer/func/sub-16_ses-localizer_task-objectcategories_run-2_recording-cardresp_physio.tsv.gz	OpenfMRI	ds000113d	https://openfmri.org/dataset/ds000113d	objectcategories
16	Physiological recordings	cardresp	physio	500	hertz	UO	UO:0000106	Activity recorded with a pulse oximeter (cardiac) and respiration belt.	sub-16_ses-localizer_task-objectcategories_run-3_recording-cardresp	/sub-16/ses-localizer/func/sub-16_ses-localizer_task-objectcategories_run-3_recording-cardresp_physio.tsv.gz	OpenfMRI	ds000113d	https://openfmri.org/dataset/ds000113d	objectcategories
16	Physiological recordings	cardresp	physio	500	hertz	UO	UO:0000106	Activity recorded with a pulse oximeter (cardiac) and respiration belt.	sub-16_ses-localizer_task-objectcategories_run-4_recording-cardresp	/sub-16/ses-localizer/func/sub-16_ses-localizer_task-objectcategories_run-4_recording-cardresp_physio.tsv.gz	OpenfMRI	ds000113d	https://openfmri.org/dataset/ds000113d	objectcategories
16	Physiological recordings	cardresp	physio	500	hertz	UO	UO:0000106	Activity recorded with a pulse oximeter (cardiac) and respiration belt.	sub-16_ses-localizer_task-retmapccw_run-1_recording-cardresp	/sub-16/ses-localizer/func/sub-16_ses-localizer_task-retmapccw_run-1_recording-cardresp_physio.tsv.gz	OpenfMRI	ds000113d	https://openfmri.org/dataset/ds000113d	retmapccw
16	Physiological recordings	cardresp	physio	500	hertz	UO	UO:0000106	Activity recorded with a pulse oximeter (cardiac) and respiration belt.	sub-16_ses-localizer_task-retmapclw_run-1_recording-cardresp	/sub-16/ses-localizer/func/sub-16_ses-localizer_task-retmapclw_run-1_recording-cardresp_physio.tsv.gz	OpenfMRI	ds000113d	https://openfmri.org/dataset/ds000113d	retmapclw
16	Physiological recordings	cardresp	physio	500	hertz	UO	UO:0000106	Activity recorded with a pulse oximeter (cardiac) and respiration belt.	sub-16_ses-localizer_task-retmapcon_run-1_recording-cardresp	/sub-16/ses-localizer/func/sub-16_ses-localizer_task-retmapcon_run-1_recording-cardresp_physio.tsv.gz	OpenfMRI	ds000113d	https://openfmri.org/dataset/ds000113d	retmapcon
16	Physiological recordings	cardresp	physio	500	hertz	UO	UO:0000106	Activity recorded with a pulse oximeter (cardiac) and respiration belt.	sub-16_ses-localizer_task-retmapexp_run-1_recording-cardresp	/sub-16/ses-localizer/func/sub-16_ses-localizer_task-retmapexp_run-1_recording-cardresp_physio.tsv.gz	OpenfMRI	ds000113d	https://openfmri.org/dataset/ds000113d	retmapexp
17	Physiological recordings	cardresp	physio	500	hertz	UO	UO:0000106	Activity recorded with a pulse oximeter (cardiac) and respiration belt.	sub-17_ses-localizer_task-movielocalizer_run-1_recording-cardresp	/sub-17/ses-localizer/func/sub-17_ses-localizer_task-movielocalizer_run-1_recording-cardresp_physio.tsv.gz	OpenfMRI	ds000113d	https://openfmri.org/dataset/ds000113d	movielocalizer
17	Physiological recordings	cardresp	physio	500	hertz	UO	UO:0000106	Activity recorded with a pulse oximeter (cardiac) and respiration belt.	sub-17_ses-localizer_task-objectcategories_run-1_recording-cardresp	/sub-17/ses-localizer/func/sub-17_ses-localizer_task-objectcategories_run-1_recording-cardresp_physio.tsv.gz	OpenfMRI	ds000113d	https://openfmri.org/dataset/ds000113d	objectcategories
17	Physiological recordings	cardresp	physio	500	hertz	UO	UO:0000106	Activity recorded with a pulse oximeter (cardiac) and respiration belt.	sub-17_ses-localizer_task-objectcategories_run-2_recording-cardresp	/sub-17/ses-localizer/func/sub-17_ses-localizer_task-objectcategories_run-2_recording-cardresp_physio.tsv.gz	OpenfMRI	ds000113d	https://openfmri.org/dataset/ds000113d	objectcategories
17	Physiological recordings	cardresp	physio	500	hertz	UO	UO:0000106	Activity recorded with a pulse oximeter (cardiac) and respiration belt.	sub-17_ses-localizer_task-objectcategories_run-3_recording-cardresp	/sub-17/ses-localizer/func/sub-17_ses-localizer_task-objectcategories_run-3_recording-cardresp_physio.tsv.gz	OpenfMRI	ds000113d	https://openfmri.org/dataset/ds000113d	objectcategories
17	Physiological recordings	cardresp	physio	500	hertz	UO	UO:0000106	Activity recorded with a pulse oximeter (cardiac) and respiration belt.	sub-17_ses-localizer_task-objectcategories_run-4_recording-cardresp	/sub-17/ses-localizer/func/sub-17_ses-localizer_task-objectcategories_run-4_recording-cardresp_physio.tsv.gz	OpenfMRI	ds000113d	https://openfmri.org/dataset/ds000113d	objectcategories
17	Physiological recordings	cardresp	physio	500	hertz	UO	UO:0000106	Activity recorded with a pulse oximeter (cardiac) and respiration belt.	sub-17_ses-localizer_task-retmapccw_run-1_recording-cardresp	/sub-17/ses-localizer/func/sub-17_ses-localizer_task-retmapccw_run-1_recording-cardresp_physio.tsv.gz	OpenfMRI	ds000113d	https://openfmri.org/dataset/ds000113d	retmapccw
17	Physiological recordings	cardresp	physio	500	hertz	UO	UO:0000106	Activity recorded with a pulse oximeter (cardiac) and respiration belt.	sub-17_ses-localizer_task-retmapclw_run-1_recording-cardresp	/sub-17/ses-localizer/func/sub-17_ses-localizer_task-retmapclw_run-1_recording-cardresp_physio.tsv.gz	OpenfMRI	ds000113d	https://openfmri.org/dataset/ds000113d	retmapclw
17	Physiological recordings	cardresp	physio	500	hertz	UO	UO:0000106	Activity recorded with a pulse oximeter (cardiac) and respiration belt.	sub-17_ses-localizer_task-retmapcon_run-1_recording-cardresp	/sub-17/ses-localizer/func/sub-17_ses-localizer_task-retmapcon_run-1_recording-cardresp_physio.tsv.gz	OpenfMRI	ds000113d	https://openfmri.org/dataset/ds000113d	retmapcon
17	Physiological recordings	cardresp	physio	500	hertz	UO	UO:0000106	Activity recorded with a pulse oximeter (cardiac) and respiration belt.	sub-17_ses-localizer_task-retmapexp_run-1_recording-cardresp	/sub-17/ses-localizer/func/sub-17_ses-localizer_task-retmapexp_run-1_recording-cardresp_physio.tsv.gz	OpenfMRI	ds000113d	https://openfmri.org/dataset/ds000113d	retmapexp
18	Physiological recordings	cardresp	physio	500	hertz	UO	UO:0000106	Activity recorded with a pulse oximeter (cardiac) and respiration belt.	sub-18_ses-localizer_task-movielocalizer_run-1_recording-cardresp	/sub-18/ses-localizer/func/sub-18_ses-localizer_task-movielocalizer_run-1_recording-cardresp_physio.tsv.gz	OpenfMRI	ds000113d	https://openfmri.org/dataset/ds000113d	movielocalizer
18	Physiological recordings	cardresp	physio	500	hertz	UO	UO:0000106	Activity recorded with a pulse oximeter (cardiac) and respiration belt.	sub-18_ses-localizer_task-objectcategories_run-1_recording-cardresp	/sub-18/ses-localizer/func/sub-18_ses-localizer_task-objectcategories_run-1_recording-cardresp_physio.tsv.gz	OpenfMRI	ds000113d	https://openfmri.org/dataset/ds000113d	objectcategories
18	Physiological recordings	cardresp	physio	500	hertz	UO	UO:0000106	Activity recorded with a pulse oximeter (cardiac) and respiration belt.	sub-18_ses-localizer_task-objectcategories_run-2_recording-cardresp	/sub-18/ses-localizer/func/sub-18_ses-localizer_task-objectcategories_run-2_recording-cardresp_physio.tsv.gz	OpenfMRI	ds000113d	https://openfmri.org/dataset/ds000113d	objectcategories
18	Physiological recordings	cardresp	physio	500	hertz	UO	UO:0000106	Activity recorded with a pulse oximeter (cardiac) and respiration belt.	sub-18_ses-localizer_task-objectcategories_run-3_recording-cardresp	/sub-18/ses-localizer/func/sub-18_ses-localizer_task-objectcategories_run-3_recording-cardresp_physio.tsv.gz	OpenfMRI	ds000113d	https://openfmri.org/dataset/ds000113d	objectcategories
18	Physiological recordings	cardresp	physio	500	hertz	UO	UO:0000106	Activity recorded with a pulse oximeter (cardiac) and respiration belt.	sub-18_ses-localizer_task-objectcategories_run-4_recording-cardresp	/sub-18/ses-localizer/func/sub-18_ses-localizer_task-objectcategories_run-4_recording-cardresp_physio.tsv.gz	OpenfMRI	ds000113d	https://openfmri.org/dataset/ds000113d	objectcategories
18	Physiological recordings	cardresp	physio	500	hertz	UO	UO:0000106	Activity recorded with a pulse oximeter (cardiac) and respiration belt.	sub-18_ses-localizer_task-retmapccw_run-1_recording-cardresp	/sub-18/ses-localizer/func/sub-18_ses-localizer_task-retmapccw_run-1_recording-cardresp_physio.tsv.gz	OpenfMRI	ds000113d	https://openfmri.org/dataset/ds000113d	retmapccw
18	Physiological recordings	cardresp	physio	500	hertz	UO	UO:0000106	Activity recorded with a pulse oximeter (cardiac) and respiration belt.	sub-18_ses-localizer_task-retmapclw_run-1_recording-cardresp	/sub-18/ses-localizer/func/sub-18_ses-localizer_task-retmapclw_run-1_recording-cardresp_physio.tsv.gz	OpenfMRI	ds000113d	https://openfmri.org/dataset/ds000113d	retmapclw
18	Physiological recordings	cardresp	physio	500	hertz	UO	UO:0000106	Activity recorded with a pulse oximeter (cardiac) and respiration belt.	sub-18_ses-localizer_task-retmapcon_run-1_recording-cardresp	/sub-18/ses-localizer/func/sub-18_ses-localizer_task-retmapcon_run-1_recording-cardresp_physio.tsv.gz	OpenfMRI	ds000113d	https://openfmri.org/dataset/ds000113d	retmapcon
18	Physiological recordings	cardresp	physio	500	hertz	UO	UO:0000106	Activity recorded with a pulse oximeter (cardiac) and respiration belt.	sub-18_ses-localizer_task-retmapexp_run-1_recording-cardresp	/sub-18/ses-localizer/func/sub-18_ses-localizer_task-retmapexp_run-1_recording-cardresp_physio.tsv.gz	OpenfMRI	ds000113d	https://openfmri.org/dataset/ds000113d	retmapexp
19	Physiological recordings	cardresp	physio	500	hertz	UO	UO:0000106	Activity recorded with a pulse oximeter (cardiac) and respiration belt.	sub-19_ses-localizer_task-movielocalizer_run-1_recording-cardresp	/sub-19/ses-localizer/func/sub-19_ses-localizer_task-movielocalizer_run-1_recording-cardresp_physio.tsv.gz	OpenfMRI	ds000113d	https://openfmri.org/dataset/ds000113d	movielocalizer
19	Physiological recordings	cardresp	physio	500	hertz	UO	UO:0000106	Activity recorded with a pulse oximeter (cardiac) and respiration belt.	sub-19_ses-localizer_task-objectcategories_run-1_recording-cardresp	/sub-19/ses-localizer/func/sub-19_ses-localizer_task-objectcategories_run-1_recording-cardresp_physio.tsv.gz	OpenfMRI	ds000113d	https://openfmri.org/dataset/ds000113d	objectcategories
19	Physiological recordings	cardresp	physio	500	hertz	UO	UO:0000106	Activity recorded with a pulse oximeter (cardiac) and respiration belt.	sub-19_ses-localizer_task-objectcategories_run-2_recording-cardresp	/sub-19/ses-localizer/func/sub-19_ses-localizer_task-objectcategories_run-2_recording-cardresp_physio.tsv.gz	OpenfMRI	ds000113d	https://openfmri.org/dataset/ds000113d	objectcategories
19	Physiological recordings	cardresp	physio	500	hertz	UO	UO:0000106	Activity recorded with a pulse oximeter (cardiac) and respiration belt.	sub-19_ses-localizer_task-objectcategories_run-3_recording-cardresp	/sub-19/ses-localizer/func/sub-19_ses-localizer_task-objectcategories_run-3_recording-cardresp_physio.tsv.gz	OpenfMRI	ds000113d	https://openfmri.org/dataset/ds000113d	objectcategories
19	Physiological recordings	cardresp	physio	500	hertz	UO	UO:0000106	Activity recorded with a pulse oximeter (cardiac) and respiration belt.	sub-19_ses-localizer_task-objectcategories_run-4_recording-cardresp	/sub-19/ses-localizer/func/sub-19_ses-localizer_task-objectcategories_run-4_recording-cardresp_physio.tsv.gz	OpenfMRI	ds000113d	https://openfmri.org/dataset/ds000113d	objectcategories
19	Physiological recordings	cardresp	physio	500	hertz	UO	UO:0000106	Activity recorded with a pulse oximeter (cardiac) and respiration belt.	sub-19_ses-localizer_task-retmapccw_run-1_recording-cardresp	/sub-19/ses-localizer/func/sub-19_ses-localizer_task-retmapccw_run-1_recording-cardresp_physio.tsv.gz	OpenfMRI	ds000113d	https://openfmri.org/dataset/ds000113d	retmapccw
19	Physiological recordings	cardresp	physio	500	hertz	UO	UO:0000106	Activity recorded with a pulse oximeter (cardiac) and respiration belt.	sub-19_ses-localizer_task-retmapclw_run-1_recording-cardresp	/sub-19/ses-localizer/func/sub-19_ses-localizer_task-retmapclw_run-1_recording-cardresp_physio.tsv.gz	OpenfMRI	ds000113d	https://openfmri.org/dataset/ds000113d	retmapclw
19	Physiological recordings	cardresp	physio	500	hertz	UO	UO:0000106	Activity recorded with a pulse oximeter (cardiac) and respiration belt.	sub-19_ses-localizer_task-retmapcon_run-1_recording-cardresp	/sub-19/ses-localizer/func/sub-19_ses-localizer_task-retmapcon_run-1_recording-cardresp_physio.tsv.gz	OpenfMRI	ds000113d	https://openfmri.org/dataset/ds000113d	retmapcon
19	Physiological recordings	cardresp	physio	500	hertz	UO	UO:0000106	Activity recorded with a pulse oximeter (cardiac) and respiration belt.	sub-19_ses-localizer_task-retmapexp_run-1_recording-cardresp	/sub-19/ses-localizer/func/sub-19_ses-localizer_task-retmapexp_run-1_recording-cardresp_physio.tsv.gz	OpenfMRI	ds000113d	https://openfmri.org/dataset/ds000113d	retmapexp
20	Physiological recordings	cardresp	physio	500	hertz	UO	UO:0000106	Activity recorded with a pulse oximeter (cardiac) and respiration belt.	sub-20_ses-localizer_task-movielocalizer_run-1_recording-cardresp	/sub-20/ses-localizer/func/sub-20_ses-localizer_task-movielocalizer_run-1_recording-cardresp_physio.tsv.gz	OpenfMRI	ds000113d	https://openfmri.org/dataset/ds000113d	movielocalizer
20	Physiological recordings	cardresp	physio	500	hertz	UO	UO:0000106	Activity recorded with a pulse oximeter (cardiac) and respiration belt.	sub-20_ses-localizer_task-objectcategories_run-1_recording-cardresp	/sub-20/ses-localizer/func/sub-20_ses-localizer_task-objectcategories_run-1_recording-cardresp_physio.tsv.gz	OpenfMRI	ds000113d	https://openfmri.org/dataset/ds000113d	objectcategories
20	Physiological recordings	cardresp	physio	500	hertz	UO	UO:0000106	Activity recorded with a pulse oximeter (cardiac) and respiration belt.	sub-20_ses-localizer_task-objectcategories_run-2_recording-cardresp	/sub-20/ses-localizer/func/sub-20_ses-localizer_task-objectcategories_run-2_recording-cardresp_physio.tsv.gz	OpenfMRI	ds000113d	https://openfmri.org/dataset/ds000113d	objectcategories
20	Physiological recordings	cardresp	physio	500	hertz	UO	UO:0000106	Activity recorded with a pulse oximeter (cardiac) and respiration belt.	sub-20_ses-localizer_task-objectcategories_run-3_recording-cardresp	/sub-20/ses-localizer/func/sub-20_ses-localizer_task-objectcategories_run-3_recording-cardresp_physio.tsv.gz	OpenfMRI	ds000113d	https://openfmri.org/dataset/ds000113d	objectcategories
20	Physiological recordings	cardresp	physio	500	hertz	UO	UO:0000106	Activity recorded with a pulse oximeter (cardiac) and respiration belt.	sub-20_ses-localizer_task-objectcategories_run-4_recording-cardresp	/sub-20/ses-localizer/func/sub-20_ses-localizer_task-objectcategories_run-4_recording-cardresp_physio.tsv.gz	OpenfMRI	ds000113d	https://openfmri.org/dataset/ds000113d	objectcategories
20	Physiological recordings	cardresp	physio	500	hertz	UO	UO:0000106	Activity recorded with a pulse oximeter (cardiac) and respiration belt.	sub-20_ses-localizer_task-retmapccw_run-1_recording-cardresp	/sub-20/ses-localizer/func/sub-20_ses-localizer_task-retmapccw_run-1_recording-cardresp_physio.tsv.gz	OpenfMRI	ds000113d	https://openfmri.org/dataset/ds000113d	retmapccw
20	Physiological recordings	cardresp	physio	500	hertz	UO	UO:0000106	Activity recorded with a pulse oximeter (cardiac) and respiration belt.	sub-20_ses-localizer_task-retmapclw_run-1_recording-cardresp	/sub-20/ses-localizer/func/sub-20_ses-localizer_task-retmapclw_run-1_recording-cardresp_physio.tsv.gz	OpenfMRI	ds000113d	https://openfmri.org/dataset/ds000113d	retmapclw
20	Physiological recordings	cardresp	physio	500	hertz	UO	UO:0000106	Activity recorded with a pulse oximeter (cardiac) and respiration belt.	sub-20_ses-localizer_task-retmapcon_run-1_recording-cardresp	/sub-20/ses-localizer/func/sub-20_ses-localizer_task-retmapcon_run-1_recording-cardresp_physio.tsv.gz	OpenfMRI	ds000113d	https://openfmri.org/dataset/ds000113d	retmapcon
20	Physiological recordings	cardresp	physio	500	hertz	UO	UO:0000106	Activity recorded with a pulse oximeter (cardiac) and respiration belt.	sub-20_ses-localizer_task-retmapexp_run-1_recording-cardresp	/sub-20/ses-localizer/func/sub-20_ses-localizer_task-retmapexp_run-1_recording-cardresp_physio.tsv.gz	OpenfMRI	ds000113d	https://openfmri.org/dataset/ds000113d	retmapexp
